# Supplementary material for: Enhancing smart charging in electric vehicles by addressing paused and delayed charging problems
Source: Nat Commun. 2024 Jun 25;15:5089. doi: 10.1038/s41467-024-48477-w (PMC11199482; doi:10.1038/s41467-024-48477-w)
Supplement: Supplementary file 3 — Source Data [file 41467_2024_48477_MOESM3_ESM.xlsx]

## Sheet: Figure 2
	Value
Fluctuating charging	0.711538
Intermittent charging	0.627907
Delayed charging - 20 min	0.833333
Delayed charging - 6 hours	0.714286
Paused charging - 20 min	0.857143
Paused charging - 6 hours	0.666667

## Sheet: Figure 4
Bidding zone	Costs - paused charging (euro/kWh)	Costs - no paused charging (euro/kWh)	Costs - uncontrolled charging
AT	0.211465	0.23691	0.261988
BE	0.191354	0.220332	0.246809
BG	0.188768	0.225794	0.262131
CH	0.239059	0.260009	0.279987
CZ	0.195189	0.222463	0.249467
DE/LU	0.184165	0.21074	0.236169
DK	0.168009	0.193556	0.218207
EE	0.131711	0.163513	0.196626
ES	0.132121	0.147007	0.160165
FI	0.103277	0.130035	0.158697
FR	0.221449	0.248029	0.273707
GR	0.22409	0.257427	0.288661
HR	0.211811	0.242668	0.273676
HU	0.213126	0.244164	0.275543
IT	0.248543	0.274407	0.298789
LT	0.166757	0.197822	0.230542
LV	0.16266	0.194202	0.227283
NL	0.187925	0.217312	0.243864
NO	0.115681	0.125492	0.135093
PL	0.137318	0.156365	0.175004
PT	0.132617	0.147368	0.160448
RO	0.198992	0.234807	0.270905
RS	0.214686	0.24512	0.275088
SE	0.0742938	0.0909283	0.108759
SI	0.219534	0.247722	0.275938
SK	0.207342	0.237757	0.268259

## Sheet: Figure 5
Number of EV charging stations	Uncontrolled charging - average value	Uncontrolled charging - lower bound 95% quantile	Uncontrolled charging - upper bound 95% quantile	Paused charging - average value	Paused charging - lower bound 95% quantile	Paused charging - upper bound 95% quantile	No paused charging - average value	No paused charging - lower bound 95% quantile	No paused charging - upper bound 95% quantile
0	314.514	314.514	314.514	314.514	314.514	314.514	314.514	314.514	314.514
5	343.847	321.21	367.528	315.42	314.514	322.321	323.399	315.507	335.109
10	373.976	352.197	412.655	316.913	314.514	325.569	332.93	321.332	346.254
15	400.423	374.026	442.771	319.015	314.514	331.601	341.923	327.179	357.718
20	429.47	392.911	478.284	320.525	314.514	335.003	351.101	334.489	373.017
25	454.887	419.953	506.407	323.122	314.514	341.99	360.512	344.05	378.24
30	483.277	442.594	533.021	325.489	314.514	339.33	369.827	350.459	395.443
35	512.557	477.793	565.888	327.878	315.384	345.929	379.117	361.186	400.374
40	533.938	486.713	591.166	330.976	318.766	345.005	388.285	366.35	416.503
45	563.626	523.325	615.432	335.73	320.287	354.059	401.412	379.198	428.808
50	589.826	549.62	636.427	336.95	323.259	363.446	409.331	387.186	436.597
55	612.708	567.103	671.806	344.777	328.084	372.253	419.266	399.524	448.15
60	633.694	582.097	695.521	349.391	328.722	380.824	427.743	403.855	457.078
65	664.709	605.098	734.897	358.873	339.376	392.635	441.609	417.213	473.562
70	693.406	636.912	753.795	361.908	337.373	393.505	452.68	428.279	477.659
75	715.982	654.801	780.633	366.63	342.702	406.111	461.618	434.795	497.449
80	738.206	687.914	809.348	375.168	349.577	405.006	473.264	442.448	505.293
85	768.349	712.26	833.377	382.742	356.862	417.242	487.152	459.791	526.2
90	790.461	729.18	859.789	389.626	361.697	418.17	496.136	468.831	532.64
95	809.526	754.935	891.071	397.076	369.504	434.751	507.455	477.562	542.17
100	838.333	767.028	913.191	402.135	375.475	430.938	520.697	487.495	555.097
105	865.306	806.144	950.178	410.382	383.642	449.273	533.742	499.744	586.583
110	882.81	824.282	944.371	420.224	392.425	463.124	543.353	508.014	577.078
115	912.993	848.326	1006.58	428.055	400.127	461.725	558.594	523.642	597.77
120	933.809	875.923	1010.79	436.546	409.356	468.241	571.155	546.755	609.776
125	960.736	896.546	1062.79	442.301	415.668	476.276	584.101	545.801	633.046
130	980.181	922.582	1035.71	448.067	420.873	488.638	593.606	563.603	632.685

## Sheet: Figure 6
timeframe	day-of-year	Type of smart charging	re-dispatchvalue
00:00-01:00	1	Smart charging with charging pauses	0.105093
00:00-01:00	1	Smart charging without charging pauses	0.0665217
00:00-01:00	2	Smart charging with charging pauses	0.639845
00:00-01:00	2	Smart charging without charging pauses	0.386988
00:00-01:00	3	Smart charging with charging pauses	0.886621
00:00-01:00	3	Smart charging without charging pauses	0.565193
00:00-01:00	4	Smart charging with charging pauses	0.762963
00:00-01:00	4	Smart charging without charging pauses	0.501534
00:00-01:00	5	Smart charging with charging pauses	1.47361
00:00-01:00	5	Smart charging without charging pauses	0.938826
00:00-01:00	6	Smart charging with charging pauses	1.30191
00:00-01:00	6	Smart charging without charging pauses	0.80905
00:00-01:00	7	Smart charging with charging pauses	1.06304
00:00-01:00	7	Smart charging without charging pauses	0.694472
00:00-01:00	8	Smart charging with charging pauses	0.652099
00:00-01:00	8	Smart charging without charging pauses	0.416385
00:00-01:00	9	Smart charging with charging pauses	0.799795
00:00-01:00	9	Smart charging without charging pauses	0.504081
00:00-01:00	10	Smart charging with charging pauses	0.759267
00:00-01:00	10	Smart charging without charging pauses	0.484981
00:00-01:00	11	Smart charging with charging pauses	0.760981
00:00-01:00	11	Smart charging without charging pauses	0.466553
00:00-01:00	12	Smart charging with charging pauses	1.15568
00:00-01:00	12	Smart charging without charging pauses	0.714255
00:00-01:00	13	Smart charging with charging pauses	1.17104
00:00-01:00	13	Smart charging without charging pauses	0.750671
00:00-01:00	14	Smart charging with charging pauses	0.79064
00:00-01:00	14	Smart charging without charging pauses	0.49064
00:00-01:00	15	Smart charging with charging pauses	0.711137
00:00-01:00	15	Smart charging without charging pauses	0.458279
00:00-01:00	16	Smart charging with charging pauses	0.883342
00:00-01:00	16	Smart charging without charging pauses	0.570484
00:00-01:00	17	Smart charging with charging pauses	0.803199
00:00-01:00	17	Smart charging without charging pauses	0.524627
00:00-01:00	18	Smart charging with charging pauses	1.06385
00:00-01:00	18	Smart charging without charging pauses	0.68637
00:00-01:00	19	Smart charging with charging pauses	0.414714
00:00-01:00	19	Smart charging without charging pauses	0.264714
00:00-01:00	20	Smart charging with charging pauses	2.22675
00:00-01:00	20	Smart charging without charging pauses	1.38675
00:00-01:00	21	Smart charging with charging pauses	0.861261
00:00-01:00	21	Smart charging without charging pauses	0.549335
00:00-01:00	22	Smart charging with charging pauses	1.00236
00:00-01:00	22	Smart charging without charging pauses	0.63478
00:00-01:00	23	Smart charging with charging pauses	1.13123
00:00-01:00	23	Smart charging without charging pauses	0.698373
00:00-01:00	24	Smart charging with charging pauses	0.919783
00:00-01:00	24	Smart charging without charging pauses	0.569342
00:00-01:00	25	Smart charging with charging pauses	0.767571
00:00-01:00	25	Smart charging without charging pauses	0.463286
00:00-01:00	26	Smart charging with charging pauses	0.992547
00:00-01:00	26	Smart charging without charging pauses	0.641845
00:00-01:00	27	Smart charging with charging pauses	1.08189
00:00-01:00	27	Smart charging without charging pauses	0.700466
00:00-01:00	28	Smart charging with charging pauses	0.830994
00:00-01:00	28	Smart charging without charging pauses	0.518137
00:00-01:00	29	Smart charging with charging pauses	0.590416
00:00-01:00	29	Smart charging without charging pauses	0.380416
00:00-01:00	30	Smart charging with charging pauses	0.768758
00:00-01:00	30	Smart charging without charging pauses	0.481913
00:00-01:00	31	Smart charging with charging pauses	1.12801
00:00-01:00	31	Smart charging without charging pauses	0.712298
00:00-01:00	32	Smart charging with charging pauses	0.804801
00:00-01:00	32	Smart charging without charging pauses	0.46623
00:00-01:00	33	Smart charging with charging pauses	1.28095
00:00-01:00	33	Smart charging without charging pauses	0.83062
00:00-01:00	34	Smart charging with charging pauses	1.50526
00:00-01:00	34	Smart charging without charging pauses	0.985211
00:00-01:00	35	Smart charging with charging pauses	1.1491
00:00-01:00	35	Smart charging without charging pauses	0.729099
00:00-01:00	36	Smart charging with charging pauses	0.883124
00:00-01:00	36	Smart charging without charging pauses	0.55741
00:00-01:00	37	Smart charging with charging pauses	0.847404
00:00-01:00	37	Smart charging without charging pauses	0.550901
00:00-01:00	38	Smart charging with charging pauses	0.825857
00:00-01:00	38	Smart charging without charging pauses	0.500143
00:00-01:00	39	Smart charging with charging pauses	0.812255
00:00-01:00	39	Smart charging without charging pauses	0.51654
00:00-01:00	40	Smart charging with charging pauses	1.39886
00:00-01:00	40	Smart charging without charging pauses	0.944578
00:00-01:00	41	Smart charging with charging pauses	1.3195
00:00-01:00	41	Smart charging without charging pauses	0.839503
00:00-01:00	42	Smart charging with charging pauses	0.70977
00:00-01:00	42	Smart charging without charging pauses	0.456913
00:00-01:00	43	Smart charging with charging pauses	0.529838
00:00-01:00	43	Smart charging without charging pauses	0.311267
00:00-01:00	44	Smart charging with charging pauses	0.695043
00:00-01:00	44	Smart charging without charging pauses	0.420758
00:00-01:00	45	Smart charging with charging pauses	0.645578
00:00-01:00	45	Smart charging without charging pauses	0.409863
00:00-01:00	46	Smart charging with charging pauses	0.96205
00:00-01:00	46	Smart charging without charging pauses	0.619193
00:00-01:00	47	Smart charging with charging pauses	1.54529
00:00-01:00	47	Smart charging without charging pauses	0.958143
00:00-01:00	48	Smart charging with charging pauses	1.32632
00:00-01:00	48	Smart charging without charging pauses	0.831806
00:00-01:00	49	Smart charging with charging pauses	0.906683
00:00-01:00	49	Smart charging without charging pauses	0.593826
00:00-01:00	50	Smart charging with charging pauses	0.736211
00:00-01:00	50	Smart charging without charging pauses	0.501224
00:00-01:00	51	Smart charging with charging pauses	0.789807
00:00-01:00	51	Smart charging without charging pauses	0.489807
00:00-01:00	52	Smart charging with charging pauses	0.916876
00:00-01:00	52	Smart charging without charging pauses	0.586876
00:00-01:00	53	Smart charging with charging pauses	0.715242
00:00-01:00	53	Smart charging without charging pauses	0.453814
00:00-01:00	54	Smart charging with charging pauses	1.00619
00:00-01:00	54	Smart charging without charging pauses	0.656671
00:00-01:00	55	Smart charging with charging pauses	1.27328
00:00-01:00	55	Smart charging without charging pauses	0.771851
00:00-01:00	56	Smart charging with charging pauses	0.472714
00:00-01:00	56	Smart charging without charging pauses	0.288429
00:00-01:00	57	Smart charging with charging pauses	0.233398
00:00-01:00	57	Smart charging without charging pauses	0.143398
00:00-01:00	58	Smart charging with charging pauses	0.537075
00:00-01:00	58	Smart charging without charging pauses	0.365646
00:00-01:00	59	Smart charging with charging pauses	0.387012
00:00-01:00	59	Smart charging without charging pauses	0.247571
00:00-01:00	60	Smart charging with charging pauses	0.903888
00:00-01:00	60	Smart charging without charging pauses	0.58246
00:00-01:00	61	Smart charging with charging pauses	0.96854
00:00-01:00	61	Smart charging without charging pauses	0.642826
00:00-01:00	62	Smart charging with charging pauses	1.02697
00:00-01:00	62	Smart charging without charging pauses	0.649826
00:00-01:00	63	Smart charging with charging pauses	0.797143
00:00-01:00	63	Smart charging without charging pauses	0.531429
00:00-01:00	64	Smart charging with charging pauses	0.421571
00:00-01:00	64	Smart charging without charging pauses	0.280143
00:00-01:00	65	Smart charging with charging pauses	0.257494
00:00-01:00	65	Smart charging without charging pauses	0.148468
00:00-01:00	66	Smart charging with charging pauses	0.512267
00:00-01:00	66	Smart charging without charging pauses	0.327981
00:00-01:00	67	Smart charging with charging pauses	0.862677
00:00-01:00	67	Smart charging without charging pauses	0.53936
00:00-01:00	68	Smart charging with charging pauses	0.843081
00:00-01:00	68	Smart charging without charging pauses	0.555938
00:00-01:00	69	Smart charging with charging pauses	1.16555
00:00-01:00	69	Smart charging without charging pauses	0.715547
00:00-01:00	70	Smart charging with charging pauses	0.521975
00:00-01:00	70	Smart charging without charging pauses	0.340733
00:00-01:00	71	Smart charging with charging pauses	0.374106
00:00-01:00	71	Smart charging without charging pauses	0.245534
00:00-01:00	72	Smart charging with charging pauses	0.338509
00:00-01:00	72	Smart charging without charging pauses	0.20959
00:00-01:00	73	Smart charging with charging pauses	0.31741
00:00-01:00	73	Smart charging without charging pauses	0.184553
00:00-01:00	74	Smart charging with charging pauses	0.717118
00:00-01:00	74	Smart charging without charging pauses	0.447118
00:00-01:00	75	Smart charging with charging pauses	0.713453
00:00-01:00	75	Smart charging without charging pauses	0.426311
00:00-01:00	76	Smart charging with charging pauses	0.746012
00:00-01:00	76	Smart charging without charging pauses	0.433155
00:00-01:00	77	Smart charging with charging pauses	1.01352
00:00-01:00	77	Smart charging without charging pauses	0.627807
00:00-01:00	78	Smart charging with charging pauses	0.595416
00:00-01:00	78	Smart charging without charging pauses	0.385416
00:00-01:00	79	Smart charging with charging pauses	0.443335
00:00-01:00	79	Smart charging without charging pauses	0.284205
00:00-01:00	80	Smart charging with charging pauses	0.580652
00:00-01:00	80	Smart charging without charging pauses	0.353509
00:00-01:00	81	Smart charging with charging pauses	1.26691
00:00-01:00	81	Smart charging without charging pauses	0.808466
00:00-01:00	82	Smart charging with charging pauses	0.811298
00:00-01:00	82	Smart charging without charging pauses	0.512602
00:00-01:00	83	Smart charging with charging pauses	1.0026
00:00-01:00	83	Smart charging without charging pauses	0.61295
00:00-01:00	84	Smart charging with charging pauses	0.326702
00:00-01:00	84	Smart charging without charging pauses	0.219559
00:00-01:00	85	Smart charging with charging pauses	0.560248
00:00-01:00	85	Smart charging without charging pauses	0.367391
00:00-01:00	86	Smart charging with charging pauses	0.55559
00:00-01:00	86	Smart charging without charging pauses	0.356894
00:00-01:00	87	Smart charging with charging pauses	0.275441
00:00-01:00	87	Smart charging without charging pauses	0.17687
00:00-01:00	88	Smart charging with charging pauses	0.488385
00:00-01:00	88	Smart charging without charging pauses	0.278385
00:00-01:00	89	Smart charging with charging pauses	0.74446
00:00-01:00	89	Smart charging without charging pauses	0.470174
00:00-01:00	90	Smart charging with charging pauses	0.963565
00:00-01:00	90	Smart charging without charging pauses	0.624117
00:00-01:00	91	Smart charging with charging pauses	0.51859
00:00-01:00	91	Smart charging without charging pauses	0.317161
00:00-01:00	92	Smart charging with charging pauses	0.384652
00:00-01:00	92	Smart charging without charging pauses	0.234652
00:00-01:00	93	Smart charging with charging pauses	0.38028
00:00-01:00	93	Smart charging without charging pauses	0.238851
00:00-01:00	94	Smart charging with charging pauses	0.561646
00:00-01:00	94	Smart charging without charging pauses	0.373075
00:00-01:00	95	Smart charging with charging pauses	0.552646
00:00-01:00	95	Smart charging without charging pauses	0.359789
00:00-01:00	96	Smart charging with charging pauses	0.809106
00:00-01:00	96	Smart charging without charging pauses	0.50482
00:00-01:00	97	Smart charging with charging pauses	0.968845
00:00-01:00	97	Smart charging without charging pauses	0.625988
00:00-01:00	98	Smart charging with charging pauses	0.706547
00:00-01:00	98	Smart charging without charging pauses	0.432261
00:00-01:00	99	Smart charging with charging pauses	0.377683
00:00-01:00	99	Smart charging without charging pauses	0.231969
00:00-01:00	100	Smart charging with charging pauses	0.538876
00:00-01:00	100	Smart charging without charging pauses	0.325317
00:00-01:00	101	Smart charging with charging pauses	0.822087
00:00-01:00	101	Smart charging without charging pauses	0.504944
00:00-01:00	102	Smart charging with charging pauses	0.713174
00:00-01:00	102	Smart charging without charging pauses	0.451745
00:00-01:00	103	Smart charging with charging pauses	0.807658
00:00-01:00	103	Smart charging without charging pauses	0.499087
00:00-01:00	104	Smart charging with charging pauses	0.85382
00:00-01:00	104	Smart charging without charging pauses	0.52382
00:00-01:00	105	Smart charging with charging pauses	0.723304
00:00-01:00	105	Smart charging without charging pauses	0.470447
00:00-01:00	106	Smart charging with charging pauses	0.382317
00:00-01:00	106	Smart charging without charging pauses	0.22787
00:00-01:00	107	Smart charging with charging pauses	0.467497
00:00-01:00	107	Smart charging without charging pauses	0.30464
00:00-01:00	108	Smart charging with charging pauses	0.363652
00:00-01:00	108	Smart charging without charging pauses	0.225168
00:00-01:00	109	Smart charging with charging pauses	0.703012
00:00-01:00	109	Smart charging without charging pauses	0.463012
00:00-01:00	110	Smart charging with charging pauses	1.15084
00:00-01:00	110	Smart charging without charging pauses	0.73513
00:00-01:00	111	Smart charging with charging pauses	1.2917
00:00-01:00	111	Smart charging without charging pauses	0.811702
00:00-01:00	112	Smart charging with charging pauses	0.376845
00:00-01:00	112	Smart charging without charging pauses	0.222559
00:00-01:00	113	Smart charging with charging pauses	0.464112
00:00-01:00	113	Smart charging without charging pauses	0.284981
00:00-01:00	114	Smart charging with charging pauses	0.476478
00:00-01:00	114	Smart charging without charging pauses	0.300764
00:00-01:00	115	Smart charging with charging pauses	0.704118
00:00-01:00	115	Smart charging without charging pauses	0.425547
00:00-01:00	116	Smart charging with charging pauses	0.39387
00:00-01:00	116	Smart charging without charging pauses	0.226913
00:00-01:00	117	Smart charging with charging pauses	0.978373
00:00-01:00	117	Smart charging without charging pauses	0.63123
00:00-01:00	118	Smart charging with charging pauses	0.976199
00:00-01:00	118	Smart charging without charging pauses	0.637627
00:00-01:00	119	Smart charging with charging pauses	0.712205
00:00-01:00	119	Smart charging without charging pauses	0.446491
00:00-01:00	120	Smart charging with charging pauses	0.394801
00:00-01:00	120	Smart charging without charging pauses	0.240516
00:00-01:00	121	Smart charging with charging pauses	0.509429
00:00-01:00	121	Smart charging without charging pauses	0.312286
00:00-01:00	122	Smart charging with charging pauses	0.447447
00:00-01:00	122	Smart charging without charging pauses	0.280304
00:00-01:00	123	Smart charging with charging pauses	0.788323
00:00-01:00	123	Smart charging without charging pauses	0.524248
00:00-01:00	124	Smart charging with charging pauses	0.843292
00:00-01:00	124	Smart charging without charging pauses	0.52105
00:00-01:00	125	Smart charging with charging pauses	1.0806
00:00-01:00	125	Smart charging without charging pauses	0.690596
00:00-01:00	126	Smart charging with charging pauses	0.671484
00:00-01:00	126	Smart charging without charging pauses	0.410655
00:00-01:00	127	Smart charging with charging pauses	0.699525
00:00-01:00	127	Smart charging without charging pauses	0.446132
00:00-01:00	128	Smart charging with charging pauses	0.621801
00:00-01:00	128	Smart charging without charging pauses	0.381801
00:00-01:00	129	Smart charging with charging pauses	0.527118
00:00-01:00	129	Smart charging without charging pauses	0.321404
00:00-01:00	130	Smart charging with charging pauses	0.740863
00:00-01:00	130	Smart charging without charging pauses	0.445149
00:00-01:00	131	Smart charging with charging pauses	1.23257
00:00-01:00	131	Smart charging without charging pauses	0.739714
00:00-01:00	132	Smart charging with charging pauses	1.07885
00:00-01:00	132	Smart charging without charging pauses	0.65028
00:00-01:00	133	Smart charging with charging pauses	0.514211
00:00-01:00	133	Smart charging without charging pauses	0.342783
00:00-01:00	134	Smart charging with charging pauses	0.607006
00:00-01:00	134	Smart charging without charging pauses	0.384149
00:00-01:00	135	Smart charging with charging pauses	0.503727
00:00-01:00	135	Smart charging without charging pauses	0.31087
00:00-01:00		Smart charging with charging pauses	0
00:00-01:00		Smart charging without charging pauses	0
00:00-01:00	137	Smart charging with charging pauses	0.622677
00:00-01:00	137	Smart charging without charging pauses	0.386963
00:00-01:00	138	Smart charging with charging pauses	0.968478
00:00-01:00	138	Smart charging without charging pauses	0.591335
00:00-01:00	139	Smart charging with charging pauses	1.19615
00:00-01:00	139	Smart charging without charging pauses	0.734019
00:00-01:00	140	Smart charging with charging pauses	0.644925
00:00-01:00	140	Smart charging without charging pauses	0.426354
00:00-01:00	141	Smart charging with charging pauses	0.607528
00:00-01:00	141	Smart charging without charging pauses	0.354671
00:00-01:00	142	Smart charging with charging pauses	0.560596
00:00-01:00	142	Smart charging without charging pauses	0.363453
00:00-01:00	143	Smart charging with charging pauses	0.721199
00:00-01:00	143	Smart charging without charging pauses	0.458621
00:00-01:00	144	Smart charging with charging pauses	0.872311
00:00-01:00	144	Smart charging without charging pauses	0.542311
00:00-01:00	145	Smart charging with charging pauses	0.932062
00:00-01:00	145	Smart charging without charging pauses	0.606348
00:00-01:00	146	Smart charging with charging pauses	0.839224
00:00-01:00	146	Smart charging without charging pauses	0.517112
00:00-01:00	147	Smart charging with charging pauses	0.513857
00:00-01:00	147	Smart charging without charging pauses	0.333857
00:00-01:00	148	Smart charging with charging pauses	0.537882
00:00-01:00	148	Smart charging without charging pauses	0.332168
00:00-01:00	149	Smart charging with charging pauses	0.506335
00:00-01:00	149	Smart charging without charging pauses	0.334907
00:00-01:00	150	Smart charging with charging pauses	0.860056
00:00-01:00	150	Smart charging without charging pauses	0.538627
00:00-01:00	151	Smart charging with charging pauses	0.749087
00:00-01:00	151	Smart charging without charging pauses	0.470124
00:00-01:00	152	Smart charging with charging pauses	1.1125
00:00-01:00	152	Smart charging without charging pauses	0.688217
00:00-01:00	153	Smart charging with charging pauses	0.959665
00:00-01:00	153	Smart charging without charging pauses	0.616124
00:00-01:00	154	Smart charging with charging pauses	0.716149
00:00-01:00	154	Smart charging without charging pauses	0.467578
00:00-01:00	155	Smart charging with charging pauses	0.474634
00:00-01:00	155	Smart charging without charging pauses	0.308
00:00-01:00	156	Smart charging with charging pauses	0.735155
00:00-01:00	156	Smart charging without charging pauses	0.456584
00:00-01:00	157	Smart charging with charging pauses	0.557578
00:00-01:00	157	Smart charging without charging pauses	0.313292
00:00-01:00	158	Smart charging with charging pauses	0.908609
00:00-01:00	158	Smart charging without charging pauses	0.58718
00:00-01:00	159	Smart charging with charging pauses	0.660273
00:00-01:00	159	Smart charging without charging pauses	0.402447
00:00-01:00	160	Smart charging with charging pauses	1.02671
00:00-01:00	160	Smart charging without charging pauses	0.666714
00:00-01:00	161	Smart charging with charging pauses	0.459571
00:00-01:00	161	Smart charging without charging pauses	0.266714
00:00-01:00	162	Smart charging with charging pauses	0.448143
00:00-01:00	162	Smart charging without charging pauses	0.277231
00:00-01:00	163	Smart charging with charging pauses	0.438901
00:00-01:00	163	Smart charging without charging pauses	0.267472
00:00-01:00	164	Smart charging with charging pauses	0.358261
00:00-01:00	164	Smart charging without charging pauses	0.217205
00:00-01:00	165	Smart charging with charging pauses	0.485863
00:00-01:00	165	Smart charging without charging pauses	0.32282
00:00-01:00	166	Smart charging with charging pauses	0.974267
00:00-01:00	166	Smart charging without charging pauses	0.618553
00:00-01:00	167	Smart charging with charging pauses	1.01429
00:00-01:00	167	Smart charging without charging pauses	0.675714
00:00-01:00	168	Smart charging with charging pauses	0.543453
00:00-01:00	168	Smart charging without charging pauses	0.324882
00:00-01:00	169	Smart charging with charging pauses	0.521161
00:00-01:00	169	Smart charging without charging pauses	0.343137
00:00-01:00	170	Smart charging with charging pauses	0.574907
00:00-01:00	170	Smart charging without charging pauses	0.343478
00:00-01:00	171	Smart charging with charging pauses	0.553193
00:00-01:00	171	Smart charging without charging pauses	0.351764
00:00-01:00	172	Smart charging with charging pauses	0.649404
00:00-01:00	172	Smart charging without charging pauses	0.413689
00:00-01:00	173	Smart charging with charging pauses	0.554056
00:00-01:00	173	Smart charging without charging pauses	0.357162
00:00-01:00	174	Smart charging with charging pauses	0.815621
00:00-01:00	174	Smart charging without charging pauses	0.524193
00:00-01:00	175	Smart charging with charging pauses	0.572758
00:00-01:00	175	Smart charging without charging pauses	0.367043
00:00-01:00	176	Smart charging with charging pauses	0.408422
00:00-01:00	176	Smart charging without charging pauses	0.232708
00:00-01:00	177	Smart charging with charging pauses	0.340745
00:00-01:00	177	Smart charging without charging pauses	0.207888
00:00-01:00	178	Smart charging with charging pauses	0.355894
00:00-01:00	178	Smart charging without charging pauses	0.231609
00:00-01:00	179	Smart charging with charging pauses	0.368913
00:00-01:00	179	Smart charging without charging pauses	0.227484
00:00-01:00	180	Smart charging with charging pauses	0.668391
00:00-01:00	180	Smart charging without charging pauses	0.420943
00:00-01:00	181	Smart charging with charging pauses	0.590758
00:00-01:00	181	Smart charging without charging pauses	0.359329
00:00-01:00	182	Smart charging with charging pauses	0.485634
00:00-01:00	182	Smart charging without charging pauses	0.322611
00:00-01:00	183	Smart charging with charging pauses	0.290379
00:00-01:00	183	Smart charging without charging pauses	0.157317
00:00-01:00	184	Smart charging with charging pauses	0.30459
00:00-01:00	184	Smart charging without charging pauses	0.171733
00:00-01:00	185	Smart charging with charging pauses	0.43828
00:00-01:00	185	Smart charging without charging pauses	0.296851
00:00-01:00	186	Smart charging with charging pauses	0.522863
00:00-01:00	186	Smart charging without charging pauses	0.338578
00:00-01:00	187	Smart charging with charging pauses	0.753553
00:00-01:00	187	Smart charging without charging pauses	0.471814
00:00-01:00	188	Smart charging with charging pauses	0.957335
00:00-01:00	188	Smart charging without charging pauses	0.588764
00:00-01:00	189	Smart charging with charging pauses	0.605273
00:00-01:00	189	Smart charging without charging pauses	0.390509
00:00-01:00	190	Smart charging with charging pauses	0.186882
00:00-01:00	190	Smart charging without charging pauses	0.118311
00:00-01:00	191	Smart charging with charging pauses	0.505888
00:00-01:00	191	Smart charging without charging pauses	0.325888
00:00-01:00	192	Smart charging with charging pauses	0.63705
00:00-01:00	192	Smart charging without charging pauses	0.392764
00:00-01:00	193	Smart charging with charging pauses	0.681217
00:00-01:00	193	Smart charging without charging pauses	0.39836
00:00-01:00	194	Smart charging with charging pauses	0.686727
00:00-01:00	194	Smart charging without charging pauses	0.43387
00:00-01:00	195	Smart charging with charging pauses	1.07055
00:00-01:00	195	Smart charging without charging pauses	0.681544
00:00-01:00	196	Smart charging with charging pauses	0.718845
00:00-01:00	196	Smart charging without charging pauses	0.46841
00:00-01:00	197	Smart charging with charging pauses	0.31246
00:00-01:00	197	Smart charging without charging pauses	0.19246
00:00-01:00	198	Smart charging with charging pauses	0.440329
00:00-01:00	198	Smart charging without charging pauses	0.269832
00:00-01:00	199	Smart charging with charging pauses	0.514689
00:00-01:00	199	Smart charging without charging pauses	0.332039
00:00-01:00	200	Smart charging with charging pauses	0.419211
00:00-01:00	200	Smart charging without charging pauses	0.26323
00:00-01:00	201	Smart charging with charging pauses	0.426832
00:00-01:00	201	Smart charging without charging pauses	0.272547
00:00-01:00	202	Smart charging with charging pauses	0.74218
00:00-01:00	202	Smart charging without charging pauses	0.467155
00:00-01:00	203	Smart charging with charging pauses	0.616149
00:00-01:00	203	Smart charging without charging pauses	0.376149
00:00-01:00	204	Smart charging with charging pauses	0.493236
00:00-01:00	204	Smart charging without charging pauses	0.313236
00:00-01:00	205	Smart charging with charging pauses	0.409373
00:00-01:00	205	Smart charging without charging pauses	0.263658
00:00-01:00	206	Smart charging with charging pauses	0.637938
00:00-01:00	206	Smart charging without charging pauses	0.397938
00:00-01:00	207	Smart charging with charging pauses	0.469261
00:00-01:00	207	Smart charging without charging pauses	0.285186
00:00-01:00	208	Smart charging with charging pauses	0.89313
00:00-01:00	208	Smart charging without charging pauses	0.580273
00:00-01:00	209	Smart charging with charging pauses	0.0346584
00:00-01:00	209	Smart charging without charging pauses	0.0175155
00:00-01:00	210	Smart charging with charging pauses	0.581627
00:00-01:00	210	Smart charging without charging pauses	0.384298
00:00-01:00	211	Smart charging with charging pauses	0.683484
00:00-01:00	211	Smart charging without charging pauses	0.431739
00:00-01:00	212	Smart charging with charging pauses	0.441143
00:00-01:00	212	Smart charging without charging pauses	0.282571
00:00-01:00	213	Smart charging with charging pauses	0.55705
00:00-01:00	213	Smart charging without charging pauses	0.370217
00:00-01:00	214	Smart charging with charging pauses	0.674491
00:00-01:00	214	Smart charging without charging pauses	0.413894
00:00-01:00	215	Smart charging with charging pauses	0.738354
00:00-01:00	215	Smart charging without charging pauses	0.476925
00:00-01:00	216	Smart charging with charging pauses	1.0976
00:00-01:00	216	Smart charging without charging pauses	0.721596
00:00-01:00	217	Smart charging with charging pauses	0.455174
00:00-01:00	217	Smart charging without charging pauses	0.27946
00:00-01:00	218	Smart charging with charging pauses	0.294081
00:00-01:00	218	Smart charging without charging pauses	0.16141
00:00-01:00	219	Smart charging with charging pauses	0.330845
00:00-01:00	219	Smart charging without charging pauses	0.206559
00:00-01:00	220	Smart charging with charging pauses	0.406553
00:00-01:00	220	Smart charging without charging pauses	0.243696
00:00-01:00	221	Smart charging with charging pauses	0.83877
00:00-01:00	221	Smart charging without charging pauses	0.525913
00:00-01:00	222	Smart charging with charging pauses	1.32455
00:00-01:00	222	Smart charging without charging pauses	0.852913
00:00-01:00	223	Smart charging with charging pauses	0.822264
00:00-01:00	223	Smart charging without charging pauses	0.526804
00:00-01:00	224	Smart charging with charging pauses	0.380087
00:00-01:00	224	Smart charging without charging pauses	0.221975
00:00-01:00	225	Smart charging with charging pauses	0.418851
00:00-01:00	225	Smart charging without charging pauses	0.268851
00:00-01:00	226	Smart charging with charging pauses	0.42587
00:00-01:00	226	Smart charging without charging pauses	0.261919
00:00-01:00	227	Smart charging with charging pauses	0.453627
00:00-01:00	227	Smart charging without charging pauses	0.303627
00:00-01:00	228	Smart charging with charging pauses	0.549621
00:00-01:00	228	Smart charging without charging pauses	0.361182
00:00-01:00	229	Smart charging with charging pauses	1.13996
00:00-01:00	229	Smart charging without charging pauses	0.745671
00:00-01:00	230	Smart charging with charging pauses	1.12006
00:00-01:00	230	Smart charging without charging pauses	0.71087
00:00-01:00	231	Smart charging with charging pauses	0.525298
00:00-01:00	231	Smart charging without charging pauses	0.32387
00:00-01:00	232	Smart charging with charging pauses	0.701242
00:00-01:00	232	Smart charging without charging pauses	0.436273
00:00-01:00	233	Smart charging with charging pauses	0.622267
00:00-01:00	233	Smart charging without charging pauses	0.395124
00:00-01:00	234	Smart charging with charging pauses	0.611671
00:00-01:00	234	Smart charging without charging pauses	0.40677
00:00-01:00	235	Smart charging with charging pauses	0.476373
00:00-01:00	235	Smart charging without charging pauses	0.292087
00:00-01:00	236	Smart charging with charging pauses	0.719236
00:00-01:00	236	Smart charging without charging pauses	0.479236
00:00-01:00	237	Smart charging with charging pauses	1.23598
00:00-01:00	237	Smart charging without charging pauses	0.75959
00:00-01:00	238	Smart charging with charging pauses	0.545248
00:00-01:00	238	Smart charging without charging pauses	0.34382
00:00-01:00	239	Smart charging with charging pauses	0.350832
00:00-01:00	239	Smart charging without charging pauses	0.217975
00:00-01:00	240	Smart charging with charging pauses	0.634708
00:00-01:00	240	Smart charging without charging pauses	0.398435
00:00-01:00	241	Smart charging with charging pauses	0.788665
00:00-01:00	241	Smart charging without charging pauses	0.499969
00:00-01:00	242	Smart charging with charging pauses	0.692298
00:00-01:00	242	Smart charging without charging pauses	0.419752
00:00-01:00	243	Smart charging with charging pauses	0.90382
00:00-01:00	243	Smart charging without charging pauses	0.599534
00:00-01:00	244	Smart charging with charging pauses	0.831565
00:00-01:00	244	Smart charging without charging pauses	0.51941
00:00-01:00	245	Smart charging with charging pauses	0.465975
00:00-01:00	245	Smart charging without charging pauses	0.294547
00:00-01:00	246	Smart charging with charging pauses	0.496137
00:00-01:00	246	Smart charging without charging pauses	0.320422
00:00-01:00	247	Smart charging with charging pauses	0.368416
00:00-01:00	247	Smart charging without charging pauses	0.232
00:00-01:00	248	Smart charging with charging pauses	0.623528
00:00-01:00	248	Smart charging without charging pauses	0.36564
00:00-01:00	249	Smart charging with charging pauses	0.478317
00:00-01:00	249	Smart charging without charging pauses	0.312677
00:00-01:00	250	Smart charging with charging pauses	0.719696
00:00-01:00	250	Smart charging without charging pauses	0.453981
00:00-01:00	251	Smart charging with charging pauses	1.21221
00:00-01:00	251	Smart charging without charging pauses	0.779354
00:00-01:00	252	Smart charging with charging pauses	0.32959
00:00-01:00	252	Smart charging without charging pauses	0.192447
00:00-01:00	253	Smart charging with charging pauses	0.321304
00:00-01:00	253	Smart charging without charging pauses	0.197019
00:00-01:00	254	Smart charging with charging pauses	0.453832
00:00-01:00	254	Smart charging without charging pauses	0.295261
00:00-01:00	255	Smart charging with charging pauses	0.594273
00:00-01:00	255	Smart charging without charging pauses	0.400765
00:00-01:00	256	Smart charging with charging pauses	0.59772
00:00-01:00	256	Smart charging without charging pauses	0.400578
00:00-01:00	257	Smart charging with charging pauses	0.665665
00:00-01:00	257	Smart charging without charging pauses	0.417093
00:00-01:00	258	Smart charging with charging pauses	1.12353
00:00-01:00	258	Smart charging without charging pauses	0.707814
00:00-01:00	259	Smart charging with charging pauses	0.434255
00:00-01:00	259	Smart charging without charging pauses	0.267298
00:00-01:00	260	Smart charging with charging pauses	0.53336
00:00-01:00	260	Smart charging without charging pauses	0.337273
00:00-01:00	261	Smart charging with charging pauses	0.452894
00:00-01:00	261	Smart charging without charging pauses	0.285888
00:00-01:00	262	Smart charging with charging pauses	0.607534
00:00-01:00	262	Smart charging without charging pauses	0.376106
00:00-01:00	263	Smart charging with charging pauses	0.646668
00:00-01:00	263	Smart charging without charging pauses	0.402382
00:00-01:00	264	Smart charging with charging pauses	0.708025
00:00-01:00	264	Smart charging without charging pauses	0.469677
00:00-01:00	265	Smart charging with charging pauses	1.30618
00:00-01:00	265	Smart charging without charging pauses	0.877612
00:00-01:00	266	Smart charging with charging pauses	0.486075
00:00-01:00	266	Smart charging without charging pauses	0.29823
00:00-01:00	267	Smart charging with charging pauses	0.471516
00:00-01:00	267	Smart charging without charging pauses	0.284261
00:00-01:00	268	Smart charging with charging pauses	0.409727
00:00-01:00	268	Smart charging without charging pauses	0.273304
00:00-01:00	269	Smart charging with charging pauses	0.49618
00:00-01:00	269	Smart charging without charging pauses	0.311894
00:00-01:00	270	Smart charging with charging pauses	0.785137
00:00-01:00	270	Smart charging without charging pauses	0.489422
00:00-01:00	271	Smart charging with charging pauses	0.758615
00:00-01:00	271	Smart charging without charging pauses	0.484683
00:00-01:00	272	Smart charging with charging pauses	0.817161
00:00-01:00	272	Smart charging without charging pauses	0.521447
00:00-01:00	273	Smart charging with charging pauses	0.794211
00:00-01:00	273	Smart charging without charging pauses	0.472783
00:00-01:00	274	Smart charging with charging pauses	0.528137
00:00-01:00	274	Smart charging without charging pauses	0.337164
00:00-01:00	275	Smart charging with charging pauses	0.759565
00:00-01:00	275	Smart charging without charging pauses	0.466671
00:00-01:00	276	Smart charging with charging pauses	1.02275
00:00-01:00	276	Smart charging without charging pauses	0.660516
00:00-01:00	277	Smart charging with charging pauses	0.905696
00:00-01:00	277	Smart charging without charging pauses	0.560845
00:00-01:00	278	Smart charging with charging pauses	1.2267
00:00-01:00	278	Smart charging without charging pauses	0.75263
00:00-01:00	279	Smart charging with charging pauses	1.32731
00:00-01:00	279	Smart charging without charging pauses	0.84515
00:00-01:00	280	Smart charging with charging pauses	0.871398
00:00-01:00	280	Smart charging without charging pauses	0.55854
00:00-01:00	281	Smart charging with charging pauses	0.811801
00:00-01:00	281	Smart charging without charging pauses	0.507516
00:00-01:00	282	Smart charging with charging pauses	0.831733
00:00-01:00	282	Smart charging without charging pauses	0.512416
00:00-01:00	283	Smart charging with charging pauses	0.890596
00:00-01:00	283	Smart charging without charging pauses	0.555037
00:00-01:00	284	Smart charging with charging pauses	1.08554
00:00-01:00	284	Smart charging without charging pauses	0.699822
00:00-01:00	285	Smart charging with charging pauses	1.10142
00:00-01:00	285	Smart charging without charging pauses	0.71818
00:00-01:00	286	Smart charging with charging pauses	1.70288
00:00-01:00	286	Smart charging without charging pauses	1.0814
00:00-01:00	287	Smart charging with charging pauses	0.845453
00:00-01:00	287	Smart charging without charging pauses	0.541168
00:00-01:00	288	Smart charging with charging pauses	0.98746
00:00-01:00	288	Smart charging without charging pauses	0.619447
00:00-01:00	289	Smart charging with charging pauses	0.855366
00:00-01:00	289	Smart charging without charging pauses	0.545925
00:00-01:00	290	Smart charging with charging pauses	0.889416
00:00-01:00	290	Smart charging without charging pauses	0.55513
00:00-01:00	291	Smart charging with charging pauses	1.20674
00:00-01:00	291	Smart charging without charging pauses	0.746845
00:00-01:00	292	Smart charging with charging pauses	1.57778
00:00-01:00	292	Smart charging without charging pauses	1.0335
00:00-01:00	293	Smart charging with charging pauses	1.84508
00:00-01:00	293	Smart charging without charging pauses	1.16958
00:00-01:00	294	Smart charging with charging pauses	1.02159
00:00-01:00	294	Smart charging without charging pauses	0.623019
00:00-01:00	295	Smart charging with charging pauses	1.02738
00:00-01:00	295	Smart charging without charging pauses	0.680081
00:00-01:00	296	Smart charging with charging pauses	0.66595
00:00-01:00	296	Smart charging without charging pauses	0.421665
00:00-01:00	297	Smart charging with charging pauses	1.10065
00:00-01:00	297	Smart charging without charging pauses	0.706366
00:00-01:00	298	Smart charging with charging pauses	1.08007
00:00-01:00	298	Smart charging without charging pauses	0.707217
00:00-01:00	299	Smart charging with charging pauses	1.27357
00:00-01:00	299	Smart charging without charging pauses	0.827851
00:00-01:00	300	Smart charging with charging pauses	1.37755
00:00-01:00	300	Smart charging without charging pauses	0.850404
00:00-01:00	301	Smart charging with charging pauses	1.00665
00:00-01:00	301	Smart charging without charging pauses	0.638081
00:00-01:00	302	Smart charging with charging pauses	1.03213
00:00-01:00	302	Smart charging without charging pauses	0.687025
00:00-01:00	303	Smart charging with charging pauses	0.750385
00:00-01:00	303	Smart charging without charging pauses	0.467528
00:00-01:00	304	Smart charging with charging pauses	1.21306
00:00-01:00	304	Smart charging without charging pauses	0.793062
00:00-01:00	305	Smart charging with charging pauses	1.2598
00:00-01:00	305	Smart charging without charging pauses	0.805795
00:00-01:00	306	Smart charging with charging pauses	1.35389
00:00-01:00	306	Smart charging without charging pauses	0.871924
00:00-01:00	307	Smart charging with charging pauses	1.4354
00:00-01:00	307	Smart charging without charging pauses	0.916826
00:00-01:00	308	Smart charging with charging pauses	0.997752
00:00-01:00	308	Smart charging without charging pauses	0.664398
00:00-01:00	309	Smart charging with charging pauses	1.08631
00:00-01:00	309	Smart charging without charging pauses	0.676093
00:00-01:00	310	Smart charging with charging pauses	1.25284
00:00-01:00	310	Smart charging without charging pauses	0.798559
00:00-01:00	311	Smart charging with charging pauses	1.22785
00:00-01:00	311	Smart charging without charging pauses	0.807851
00:00-01:00	312	Smart charging with charging pauses	1.37935
00:00-01:00	312	Smart charging without charging pauses	0.84436
00:00-01:00	313	Smart charging with charging pauses	1.70977
00:00-01:00	313	Smart charging without charging pauses	1.09691
00:00-01:00	314	Smart charging with charging pauses	1.75361
00:00-01:00	314	Smart charging without charging pauses	1.10254
00:00-01:00	315	Smart charging with charging pauses	0.82736
00:00-01:00	315	Smart charging without charging pauses	0.52736
00:00-01:00	316	Smart charging with charging pauses	0.977068
00:00-01:00	316	Smart charging without charging pauses	0.642783
00:00-01:00	317	Smart charging with charging pauses	1.15905
00:00-01:00	317	Smart charging without charging pauses	0.712733
00:00-01:00	318	Smart charging with charging pauses	1.77153
00:00-01:00	318	Smart charging without charging pauses	1.12419
00:00-01:00	319	Smart charging with charging pauses	1.4639
00:00-01:00	319	Smart charging without charging pauses	0.91682
00:00-01:00	320	Smart charging with charging pauses	1.79485
00:00-01:00	320	Smart charging without charging pauses	1.17107
00:00-01:00	321	Smart charging with charging pauses	1.57107
00:00-01:00	321	Smart charging without charging pauses	1.00107
00:00-01:00	322	Smart charging with charging pauses	0.589702
00:00-01:00	322	Smart charging without charging pauses	0.37113
00:00-01:00	323	Smart charging with charging pauses	0.683814
00:00-01:00	323	Smart charging without charging pauses	0.443814
00:00-01:00	324	Smart charging with charging pauses	0.805031
00:00-01:00	324	Smart charging without charging pauses	0.513602
00:00-01:00	325	Smart charging with charging pauses	1.1566
00:00-01:00	325	Smart charging without charging pauses	0.737342
00:00-01:00	326	Smart charging with charging pauses	0.933
00:00-01:00	326	Smart charging without charging pauses	0.603
00:00-01:00	327	Smart charging with charging pauses	1.16828
00:00-01:00	327	Smart charging without charging pauses	0.709708
00:00-01:00	328	Smart charging with charging pauses	1.38619
00:00-01:00	328	Smart charging without charging pauses	0.909369
00:00-01:00	329	Smart charging with charging pauses	1.89207
00:00-01:00	329	Smart charging without charging pauses	1.1553
00:00-01:00	330	Smart charging with charging pauses	2.49534
00:00-01:00	330	Smart charging without charging pauses	1.59217
00:00-01:00	331	Smart charging with charging pauses	0.933323
00:00-01:00	331	Smart charging without charging pauses	0.590466
00:00-01:00	332	Smart charging with charging pauses	1.13563
00:00-01:00	332	Smart charging without charging pauses	0.715988
00:00-01:00	333	Smart charging with charging pauses	1.1245
00:00-01:00	333	Smart charging without charging pauses	0.678789
00:00-01:00	334	Smart charging with charging pauses	1.14589
00:00-01:00	334	Smart charging without charging pauses	0.725888
00:00-01:00	335	Smart charging with charging pauses	0.547894
00:00-01:00	335	Smart charging without charging pauses	0.37218
00:00-01:00	336	Smart charging with charging pauses	0.529839
00:00-01:00	336	Smart charging without charging pauses	0.332696
00:00-01:00	337	Smart charging with charging pauses	0.647758
00:00-01:00	337	Smart charging without charging pauses	0.420988
00:00-01:00	338	Smart charging with charging pauses	1.3398
00:00-01:00	338	Smart charging without charging pauses	0.877584
00:00-01:00	339	Smart charging with charging pauses	0.977106
00:00-01:00	339	Smart charging without charging pauses	0.617106
00:00-01:00	340	Smart charging with charging pauses	0.601845
00:00-01:00	340	Smart charging without charging pauses	0.387559
00:00-01:00	341	Smart charging with charging pauses	1.40163
00:00-01:00	341	Smart charging without charging pauses	0.870199
00:00-01:00	342	Smart charging with charging pauses	1.4385
00:00-01:00	342	Smart charging without charging pauses	0.899801
00:00-01:00	343	Smart charging with charging pauses	0.903901
00:00-01:00	343	Smart charging without charging pauses	0.562391
00:00-01:00	344	Smart charging with charging pauses	0.57641
00:00-01:00	344	Smart charging without charging pauses	0.362484
00:00-01:00	345	Smart charging with charging pauses	1.11924
00:00-01:00	345	Smart charging without charging pauses	0.70164
00:00-01:00	346	Smart charging with charging pauses	1.24942
00:00-01:00	346	Smart charging without charging pauses	0.757683
00:00-01:00	347	Smart charging with charging pauses	1.3026
00:00-01:00	347	Smart charging without charging pauses	0.848311
00:00-01:00	348	Smart charging with charging pauses	1.10181
00:00-01:00	348	Smart charging without charging pauses	0.686096
00:00-01:00	349	Smart charging with charging pauses	1.75068
00:00-01:00	349	Smart charging without charging pauses	1.11571
00:00-01:00	350	Smart charging with charging pauses	0.719969
00:00-01:00	350	Smart charging without charging pauses	0.453012
00:00-01:00	351	Smart charging with charging pauses	0.686801
00:00-01:00	351	Smart charging without charging pauses	0.443075
00:00-01:00	352	Smart charging with charging pauses	1.06776
00:00-01:00	352	Smart charging without charging pauses	0.694907
00:00-01:00	353	Smart charging with charging pauses	0.732161
00:00-01:00	353	Smart charging without charging pauses	0.419304
00:00-01:00	354	Smart charging with charging pauses	1.03255
00:00-01:00	354	Smart charging without charging pauses	0.651124
00:00-01:00	355	Smart charging with charging pauses	1.39071
00:00-01:00	355	Smart charging without charging pauses	0.902019
00:00-01:00	356	Smart charging with charging pauses	1.41918
00:00-01:00	356	Smart charging without charging pauses	0.87918
00:00-01:00	357	Smart charging with charging pauses	1.07943
00:00-01:00	357	Smart charging without charging pauses	0.676578
00:00-01:00	358	Smart charging with charging pauses	1.00623
00:00-01:00	358	Smart charging without charging pauses	0.651181
00:00-01:00	359	Smart charging with charging pauses	0.845497
00:00-01:00	359	Smart charging without charging pauses	0.515435
00:00-01:00	360	Smart charging with charging pauses	1.08804
00:00-01:00	360	Smart charging without charging pauses	0.715317
00:00-01:00	361	Smart charging with charging pauses	1.12327
00:00-01:00	361	Smart charging without charging pauses	0.707727
00:00-01:00	362	Smart charging with charging pauses	1.99233
00:00-01:00	362	Smart charging without charging pauses	1.29154
00:00-01:00	363	Smart charging with charging pauses	1.58925
00:00-01:00	363	Smart charging without charging pauses	0.992764
00:00-01:00	364	Smart charging with charging pauses	0.990714
00:00-01:00	364	Smart charging without charging pauses	0.647857
01:00-02:00	1	Smart charging with charging pauses	0.0903913
01:00-02:00	1	Smart charging without charging pauses	0.0438075
01:00-02:00	2	Smart charging with charging pauses	0.342398
01:00-02:00	2	Smart charging without charging pauses	0.196683
01:00-02:00	3	Smart charging with charging pauses	0.395466
01:00-02:00	3	Smart charging without charging pauses	0.236894
01:00-02:00	4	Smart charging with charging pauses	0.426497
01:00-02:00	4	Smart charging without charging pauses	0.285068
01:00-02:00	5	Smart charging with charging pauses	1.01263
01:00-02:00	5	Smart charging without charging pauses	0.653565
01:00-02:00	6	Smart charging with charging pauses	0.799075
01:00-02:00	6	Smart charging without charging pauses	0.490503
01:00-02:00	7	Smart charging with charging pauses	0.616037
01:00-02:00	7	Smart charging without charging pauses	0.397466
01:00-02:00	8	Smart charging with charging pauses	0.415839
01:00-02:00	8	Smart charging without charging pauses	0.271081
01:00-02:00	9	Smart charging with charging pauses	0.405217
01:00-02:00	9	Smart charging without charging pauses	0.263193
01:00-02:00	10	Smart charging with charging pauses	0.453509
01:00-02:00	10	Smart charging without charging pauses	0.299118
01:00-02:00	11	Smart charging with charging pauses	0.329528
01:00-02:00	11	Smart charging without charging pauses	0.210814
01:00-02:00	12	Smart charging with charging pauses	0.741665
01:00-02:00	12	Smart charging without charging pauses	0.463093
01:00-02:00	13	Smart charging with charging pauses	0.827404
01:00-02:00	13	Smart charging without charging pauses	0.544174
01:00-02:00	14	Smart charging with charging pauses	0.51241
01:00-02:00	14	Smart charging without charging pauses	0.340981
01:00-02:00	15	Smart charging with charging pauses	0.317304
01:00-02:00	15	Smart charging without charging pauses	0.20159
01:00-02:00	16	Smart charging with charging pauses	0.419876
01:00-02:00	16	Smart charging without charging pauses	0.257019
01:00-02:00	17	Smart charging with charging pauses	0.463882
01:00-02:00	17	Smart charging without charging pauses	0.305311
01:00-02:00	18	Smart charging with charging pauses	0.757528
01:00-02:00	18	Smart charging without charging pauses	0.491932
01:00-02:00	19	Smart charging with charging pauses	0.371362
01:00-02:00	19	Smart charging without charging pauses	0.233118
01:00-02:00	20	Smart charging with charging pauses	1.66583
01:00-02:00	20	Smart charging without charging pauses	1.02297
01:00-02:00	21	Smart charging with charging pauses	0.522186
01:00-02:00	21	Smart charging without charging pauses	0.342186
01:00-02:00	22	Smart charging with charging pauses	0.527211
01:00-02:00	22	Smart charging without charging pauses	0.341261
01:00-02:00	23	Smart charging with charging pauses	0.53664
01:00-02:00	23	Smart charging without charging pauses	0.32664
01:00-02:00	24	Smart charging with charging pauses	0.635404
01:00-02:00	24	Smart charging without charging pauses	0.396391
01:00-02:00	25	Smart charging with charging pauses	0.551255
01:00-02:00	25	Smart charging without charging pauses	0.336969
01:00-02:00	26	Smart charging with charging pauses	0.605565
01:00-02:00	26	Smart charging without charging pauses	0.393885
01:00-02:00	27	Smart charging with charging pauses	0.847087
01:00-02:00	27	Smart charging without charging pauses	0.555658
01:00-02:00	28	Smart charging with charging pauses	0.376739
01:00-02:00	28	Smart charging without charging pauses	0.245516
01:00-02:00	29	Smart charging with charging pauses	0.328553
01:00-02:00	29	Smart charging without charging pauses	0.212839
01:00-02:00	30	Smart charging with charging pauses	0.416764
01:00-02:00	30	Smart charging without charging pauses	0.236764
01:00-02:00	31	Smart charging with charging pauses	0.651031
01:00-02:00	31	Smart charging without charging pauses	0.419603
01:00-02:00	32	Smart charging with charging pauses	0.521422
01:00-02:00	32	Smart charging without charging pauses	0.338565
01:00-02:00	33	Smart charging with charging pauses	0.69923
01:00-02:00	33	Smart charging without charging pauses	0.463516
01:00-02:00	34	Smart charging with charging pauses	1.00191
01:00-02:00	34	Smart charging without charging pauses	0.661857
01:00-02:00	35	Smart charging with charging pauses	0.700876
01:00-02:00	35	Smart charging without charging pauses	0.448019
01:00-02:00	36	Smart charging with charging pauses	0.477435
01:00-02:00	36	Smart charging without charging pauses	0.306006
01:00-02:00	37	Smart charging with charging pauses	0.495938
01:00-02:00	37	Smart charging without charging pauses	0.311652
01:00-02:00	38	Smart charging with charging pauses	0.300242
01:00-02:00	38	Smart charging without charging pauses	0.171671
01:00-02:00	39	Smart charging with charging pauses	0.614994
01:00-02:00	39	Smart charging without charging pauses	0.396422
01:00-02:00	40	Smart charging with charging pauses	1.02076
01:00-02:00	40	Smart charging without charging pauses	0.677901
01:00-02:00	41	Smart charging with charging pauses	0.903354
01:00-02:00	41	Smart charging without charging pauses	0.58443
01:00-02:00	42	Smart charging with charging pauses	0.448348
01:00-02:00	42	Smart charging without charging pauses	0.294062
01:00-02:00	43	Smart charging with charging pauses	0.298876
01:00-02:00	43	Smart charging without charging pauses	0.183161
01:00-02:00	44	Smart charging with charging pauses	0.491944
01:00-02:00	44	Smart charging without charging pauses	0.294801
01:00-02:00	45	Smart charging with charging pauses	0.409329
01:00-02:00	45	Smart charging without charging pauses	0.255043
01:00-02:00	46	Smart charging with charging pauses	0.587839
01:00-02:00	46	Smart charging without charging pauses	0.364981
01:00-02:00	47	Smart charging with charging pauses	0.997683
01:00-02:00	47	Smart charging without charging pauses	0.616255
01:00-02:00	48	Smart charging with charging pauses	1.03408
01:00-02:00	48	Smart charging without charging pauses	0.652652
01:00-02:00	49	Smart charging with charging pauses	0.414509
01:00-02:00	49	Smart charging without charging pauses	0.264509
01:00-02:00	50	Smart charging with charging pauses	0.345466
01:00-02:00	50	Smart charging without charging pauses	0.234764
01:00-02:00	51	Smart charging with charging pauses	0.341733
01:00-02:00	51	Smart charging without charging pauses	0.217447
01:00-02:00	52	Smart charging with charging pauses	0.487174
01:00-02:00	52	Smart charging without charging pauses	0.305487
01:00-02:00	53	Smart charging with charging pauses	0.450727
01:00-02:00	53	Smart charging without charging pauses	0.270727
01:00-02:00	54	Smart charging with charging pauses	0.906441
01:00-02:00	54	Smart charging without charging pauses	0.591205
01:00-02:00	55	Smart charging with charging pauses	0.877292
01:00-02:00	55	Smart charging without charging pauses	0.555863
01:00-02:00	56	Smart charging with charging pauses	0.241776
01:00-02:00	56	Smart charging without charging pauses	0.153244
01:00-02:00	57	Smart charging with charging pauses	0.138056
01:00-02:00	57	Smart charging without charging pauses	0.0777453
01:00-02:00	58	Smart charging with charging pauses	0.152683
01:00-02:00	58	Smart charging without charging pauses	0.10554
01:00-02:00	59	Smart charging with charging pauses	0.268379
01:00-02:00	59	Smart charging without charging pauses	0.165522
01:00-02:00	60	Smart charging with charging pauses	0.499168
01:00-02:00	60	Smart charging without charging pauses	0.32291
01:00-02:00	61	Smart charging with charging pauses	0.614702
01:00-02:00	61	Smart charging without charging pauses	0.410671
01:00-02:00	62	Smart charging with charging pauses	0.570776
01:00-02:00	62	Smart charging without charging pauses	0.360776
01:00-02:00	63	Smart charging with charging pauses	0.474845
01:00-02:00	63	Smart charging without charging pauses	0.320891
01:00-02:00	64	Smart charging with charging pauses	0.270484
01:00-02:00	64	Smart charging without charging pauses	0.176236
01:00-02:00	65	Smart charging with charging pauses	0.169866
01:00-02:00	65	Smart charging without charging pauses	0.100098
01:00-02:00	66	Smart charging with charging pauses	0.290783
01:00-02:00	66	Smart charging without charging pauses	0.184368
01:00-02:00	67	Smart charging with charging pauses	0.411528
01:00-02:00	67	Smart charging without charging pauses	0.270099
01:00-02:00	68	Smart charging with charging pauses	0.635969
01:00-02:00	68	Smart charging without charging pauses	0.41946
01:00-02:00	69	Smart charging with charging pauses	0.72359
01:00-02:00	69	Smart charging without charging pauses	0.432162
01:00-02:00	70	Smart charging with charging pauses	0.268553
01:00-02:00	70	Smart charging without charging pauses	0.168739
01:00-02:00	71	Smart charging with charging pauses	0.224043
01:00-02:00	71	Smart charging without charging pauses	0.134043
01:00-02:00	72	Smart charging with charging pauses	0.172807
01:00-02:00	72	Smart charging without charging pauses	0.117773
01:00-02:00	73	Smart charging with charging pauses	0.187739
01:00-02:00	73	Smart charging without charging pauses	0.106311
01:00-02:00	74	Smart charging with charging pauses	0.452919
01:00-02:00	74	Smart charging without charging pauses	0.281491
01:00-02:00	75	Smart charging with charging pauses	0.48695
01:00-02:00	75	Smart charging without charging pauses	0.298379
01:00-02:00	76	Smart charging with charging pauses	0.333366
01:00-02:00	76	Smart charging without charging pauses	0.213366
01:00-02:00	77	Smart charging with charging pauses	0.57713
01:00-02:00	77	Smart charging without charging pauses	0.36713
01:00-02:00	78	Smart charging with charging pauses	0.22228
01:00-02:00	78	Smart charging without charging pauses	0.149795
01:00-02:00	79	Smart charging with charging pauses	0.219671
01:00-02:00	79	Smart charging without charging pauses	0.146255
01:00-02:00	80	Smart charging with charging pauses	0.317429
01:00-02:00	80	Smart charging without charging pauses	0.193143
01:00-02:00	81	Smart charging with charging pauses	0.620323
01:00-02:00	81	Smart charging without charging pauses	0.39759
01:00-02:00	82	Smart charging with charging pauses	0.519801
01:00-02:00	82	Smart charging without charging pauses	0.30682
01:00-02:00	83	Smart charging with charging pauses	0.744764
01:00-02:00	83	Smart charging without charging pauses	0.457975
01:00-02:00	84	Smart charging with charging pauses	0.238714
01:00-02:00	84	Smart charging without charging pauses	0.161571
01:00-02:00	85	Smart charging with charging pauses	0.289205
01:00-02:00	85	Smart charging without charging pauses	0.197584
01:00-02:00	86	Smart charging with charging pauses	0.330826
01:00-02:00	86	Smart charging without charging pauses	0.210826
01:00-02:00	87	Smart charging with charging pauses	0.198391
01:00-02:00	87	Smart charging without charging pauses	0.121248
01:00-02:00	88	Smart charging with charging pauses	0.332012
01:00-02:00	88	Smart charging without charging pauses	0.207994
01:00-02:00	89	Smart charging with charging pauses	0.326081
01:00-02:00	89	Smart charging without charging pauses	0.206081
01:00-02:00	90	Smart charging with charging pauses	0.660671
01:00-02:00	90	Smart charging without charging pauses	0.424957
01:00-02:00	91	Smart charging with charging pauses	0.392478
01:00-02:00	91	Smart charging without charging pauses	0.259609
01:00-02:00	92	Smart charging with charging pauses	0.22041
01:00-02:00	92	Smart charging without charging pauses	0.138522
01:00-02:00	93	Smart charging with charging pauses	0.19954
01:00-02:00	93	Smart charging without charging pauses	0.126683
01:00-02:00	94	Smart charging with charging pauses	0.27382
01:00-02:00	94	Smart charging without charging pauses	0.179534
01:00-02:00	95	Smart charging with charging pauses	0.33554
01:00-02:00	95	Smart charging without charging pauses	0.206969
01:00-02:00	96	Smart charging with charging pauses	0.394745
01:00-02:00	96	Smart charging without charging pauses	0.253317
01:00-02:00	97	Smart charging with charging pauses	0.698801
01:00-02:00	97	Smart charging without charging pauses	0.454859
01:00-02:00	98	Smart charging with charging pauses	0.243584
01:00-02:00	98	Smart charging without charging pauses	0.140727
01:00-02:00	99	Smart charging with charging pauses	0.201075
01:00-02:00	99	Smart charging without charging pauses	0.128217
01:00-02:00	100	Smart charging with charging pauses	0.322193
01:00-02:00	100	Smart charging without charging pauses	0.201429
01:00-02:00	101	Smart charging with charging pauses	0.474311
01:00-02:00	101	Smart charging without charging pauses	0.298596
01:00-02:00	102	Smart charging with charging pauses	0.214242
01:00-02:00	102	Smart charging without charging pauses	0.128528
01:00-02:00	103	Smart charging with charging pauses	0.564913
01:00-02:00	103	Smart charging without charging pauses	0.342056
01:00-02:00	104	Smart charging with charging pauses	0.485956
01:00-02:00	104	Smart charging without charging pauses	0.305956
01:00-02:00	105	Smart charging with charging pauses	0.222112
01:00-02:00	105	Smart charging without charging pauses	0.136398
01:00-02:00	106	Smart charging with charging pauses	0.234863
01:00-02:00	106	Smart charging without charging pauses	0.140416
01:00-02:00	107	Smart charging with charging pauses	0.355416
01:00-02:00	107	Smart charging without charging pauses	0.235416
01:00-02:00	108	Smart charging with charging pauses	0.156509
01:00-02:00	108	Smart charging without charging pauses	0.0994534
01:00-02:00	109	Smart charging with charging pauses	0.383708
01:00-02:00	109	Smart charging without charging pauses	0.242279
01:00-02:00	110	Smart charging with charging pauses	0.633385
01:00-02:00	110	Smart charging without charging pauses	0.423385
01:00-02:00	111	Smart charging with charging pauses	0.866286
01:00-02:00	111	Smart charging without charging pauses	0.553429
01:00-02:00	112	Smart charging with charging pauses	0.198783
01:00-02:00	112	Smart charging without charging pauses	0.117354
01:00-02:00	113	Smart charging with charging pauses	0.210711
01:00-02:00	113	Smart charging without charging pauses	0.131425
01:00-02:00	114	Smart charging with charging pauses	0.278646
01:00-02:00	114	Smart charging without charging pauses	0.180075
01:00-02:00	115	Smart charging with charging pauses	0.425205
01:00-02:00	115	Smart charging without charging pauses	0.253776
01:00-02:00	116	Smart charging with charging pauses	0.178528
01:00-02:00	116	Smart charging without charging pauses	0.110143
01:00-02:00	117	Smart charging with charging pauses	0.482515
01:00-02:00	117	Smart charging without charging pauses	0.308528
01:00-02:00	118	Smart charging with charging pauses	0.794621
01:00-02:00	118	Smart charging without charging pauses	0.520335
01:00-02:00	119	Smart charging with charging pauses	0.281062
01:00-02:00	119	Smart charging without charging pauses	0.165348
01:00-02:00	120	Smart charging with charging pauses	0.159913
01:00-02:00	120	Smart charging without charging pauses	0.0927204
01:00-02:00	121	Smart charging with charging pauses	0.229329
01:00-02:00	121	Smart charging without charging pauses	0.139242
01:00-02:00	122	Smart charging with charging pauses	0.290106
01:00-02:00	122	Smart charging without charging pauses	0.191534
01:00-02:00	123	Smart charging with charging pauses	0.421385
01:00-02:00	123	Smart charging without charging pauses	0.268739
01:00-02:00	124	Smart charging with charging pauses	0.520925
01:00-02:00	124	Smart charging without charging pauses	0.33664
01:00-02:00	125	Smart charging with charging pauses	0.634019
01:00-02:00	125	Smart charging without charging pauses	0.394019
01:00-02:00	126	Smart charging with charging pauses	0.408503
01:00-02:00	126	Smart charging without charging pauses	0.24136
01:00-02:00	127	Smart charging with charging pauses	0.314354
01:00-02:00	127	Smart charging without charging pauses	0.190335
01:00-02:00	128	Smart charging with charging pauses	0.22513
01:00-02:00	128	Smart charging without charging pauses	0.150876
01:00-02:00	129	Smart charging with charging pauses	0.360484
01:00-02:00	129	Smart charging without charging pauses	0.240484
01:00-02:00	130	Smart charging with charging pauses	0.554807
01:00-02:00	130	Smart charging without charging pauses	0.349376
01:00-02:00	131	Smart charging with charging pauses	0.747789
01:00-02:00	131	Smart charging without charging pauses	0.45636
01:00-02:00	132	Smart charging with charging pauses	0.591677
01:00-02:00	132	Smart charging without charging pauses	0.351677
01:00-02:00	133	Smart charging with charging pauses	0.306366
01:00-02:00	133	Smart charging without charging pauses	0.207795
01:00-02:00	134	Smart charging with charging pauses	0.320385
01:00-02:00	134	Smart charging without charging pauses	0.204671
01:00-02:00	135	Smart charging with charging pauses	0.231106
01:00-02:00	135	Smart charging without charging pauses	0.140677
01:00-02:00		Smart charging with charging pauses	0
01:00-02:00		Smart charging without charging pauses	0
01:00-02:00	137	Smart charging with charging pauses	0.271727
01:00-02:00	137	Smart charging without charging pauses	0.177441
01:00-02:00	138	Smart charging with charging pauses	0.594137
01:00-02:00	138	Smart charging without charging pauses	0.362708
01:00-02:00	139	Smart charging with charging pauses	0.815311
01:00-02:00	139	Smart charging without charging pauses	0.489596
01:00-02:00	140	Smart charging with charging pauses	0.367665
01:00-02:00	140	Smart charging without charging pauses	0.250239
01:00-02:00	141	Smart charging with charging pauses	0.270112
01:00-02:00	141	Smart charging without charging pauses	0.158683
01:00-02:00	142	Smart charging with charging pauses	0.22664
01:00-02:00	142	Smart charging without charging pauses	0.145696
01:00-02:00	143	Smart charging with charging pauses	0.298453
01:00-02:00	143	Smart charging without charging pauses	0.190584
01:00-02:00	144	Smart charging with charging pauses	0.369658
01:00-02:00	144	Smart charging without charging pauses	0.215373
01:00-02:00	145	Smart charging with charging pauses	0.633137
01:00-02:00	145	Smart charging without charging pauses	0.41028
01:00-02:00	146	Smart charging with charging pauses	0.500292
01:00-02:00	146	Smart charging without charging pauses	0.289609
01:00-02:00	147	Smart charging with charging pauses	0.245404
01:00-02:00	147	Smart charging without charging pauses	0.163975
01:00-02:00	148	Smart charging with charging pauses	0.396652
01:00-02:00	148	Smart charging without charging pauses	0.243484
01:00-02:00	149	Smart charging with charging pauses	0.345304
01:00-02:00	149	Smart charging without charging pauses	0.225304
01:00-02:00	150	Smart charging with charging pauses	0.510019
01:00-02:00	150	Smart charging without charging pauses	0.317161
01:00-02:00	151	Smart charging with charging pauses	0.323329
01:00-02:00	151	Smart charging without charging pauses	0.211901
01:00-02:00	152	Smart charging with charging pauses	0.583391
01:00-02:00	152	Smart charging without charging pauses	0.369106
01:00-02:00	153	Smart charging with charging pauses	0.764528
01:00-02:00	153	Smart charging without charging pauses	0.494571
01:00-02:00	154	Smart charging with charging pauses	0.504099
01:00-02:00	154	Smart charging without charging pauses	0.332671
01:00-02:00	155	Smart charging with charging pauses	0.283155
01:00-02:00	155	Smart charging without charging pauses	0.188503
01:00-02:00	156	Smart charging with charging pauses	0.378149
01:00-02:00	156	Smart charging without charging pauses	0.245292
01:00-02:00	157	Smart charging with charging pauses	0.278491
01:00-02:00	157	Smart charging without charging pauses	0.179919
01:00-02:00	158	Smart charging with charging pauses	0.410118
01:00-02:00	158	Smart charging without charging pauses	0.277261
01:00-02:00	159	Smart charging with charging pauses	0.538882
01:00-02:00	159	Smart charging without charging pauses	0.341056
01:00-02:00	160	Smart charging with charging pauses	0.645652
01:00-02:00	160	Smart charging without charging pauses	0.414224
01:00-02:00	161	Smart charging with charging pauses	0.19772
01:00-02:00	161	Smart charging without charging pauses	0.112006
01:00-02:00	162	Smart charging with charging pauses	0.22382
01:00-02:00	162	Smart charging without charging pauses	0.133863
01:00-02:00	163	Smart charging with charging pauses	0.230702
01:00-02:00	163	Smart charging without charging pauses	0.140702
01:00-02:00	164	Smart charging with charging pauses	0.184919
01:00-02:00	164	Smart charging without charging pauses	0.108149
01:00-02:00	165	Smart charging with charging pauses	0.26095
01:00-02:00	165	Smart charging without charging pauses	0.179335
01:00-02:00	166	Smart charging with charging pauses	0.578205
01:00-02:00	166	Smart charging without charging pauses	0.379696
01:00-02:00	167	Smart charging with charging pauses	0.679217
01:00-02:00	167	Smart charging without charging pauses	0.469217
01:00-02:00	168	Smart charging with charging pauses	0.243677
01:00-02:00	168	Smart charging without charging pauses	0.157963
01:00-02:00	169	Smart charging with charging pauses	0.340814
01:00-02:00	169	Smart charging without charging pauses	0.222789
01:00-02:00	170	Smart charging with charging pauses	0.353634
01:00-02:00	170	Smart charging without charging pauses	0.212205
01:00-02:00	171	Smart charging with charging pauses	0.274186
01:00-02:00	171	Smart charging without charging pauses	0.170093
01:00-02:00	172	Smart charging with charging pauses	0.353969
01:00-02:00	172	Smart charging without charging pauses	0.230298
01:00-02:00	173	Smart charging with charging pauses	0.335925
01:00-02:00	173	Smart charging without charging pauses	0.216894
01:00-02:00	174	Smart charging with charging pauses	0.680553
01:00-02:00	174	Smart charging without charging pauses	0.432232
01:00-02:00	175	Smart charging with charging pauses	0.283901
01:00-02:00	175	Smart charging without charging pauses	0.176758
01:00-02:00	176	Smart charging with charging pauses	0.200714
01:00-02:00	176	Smart charging without charging pauses	0.120349
01:00-02:00	177	Smart charging with charging pauses	0.15418
01:00-02:00	177	Smart charging without charging pauses	0.0984658
01:00-02:00	178	Smart charging with charging pauses	0.151876
01:00-02:00	178	Smart charging without charging pauses	0.0961615
01:00-02:00	179	Smart charging with charging pauses	0.186335
01:00-02:00	179	Smart charging without charging pauses	0.116157
01:00-02:00	180	Smart charging with charging pauses	0.396335
01:00-02:00	180	Smart charging without charging pauses	0.246335
01:00-02:00	181	Smart charging with charging pauses	0.339907
01:00-02:00	181	Smart charging without charging pauses	0.219907
01:00-02:00	182	Smart charging with charging pauses	0.313248
01:00-02:00	182	Smart charging without charging pauses	0.20182
01:00-02:00	183	Smart charging with charging pauses	0.167795
01:00-02:00	183	Smart charging without charging pauses	0.0904721
01:00-02:00	184	Smart charging with charging pauses	0.104925
01:00-02:00	184	Smart charging without charging pauses	0.0619503
01:00-02:00	185	Smart charging with charging pauses	0.335037
01:00-02:00	185	Smart charging without charging pauses	0.227894
01:00-02:00	186	Smart charging with charging pauses	0.356
01:00-02:00	186	Smart charging without charging pauses	0.241775
01:00-02:00	187	Smart charging with charging pauses	0.345596
01:00-02:00	187	Smart charging without charging pauses	0.224334
01:00-02:00	188	Smart charging with charging pauses	0.711665
01:00-02:00	188	Smart charging without charging pauses	0.450236
01:00-02:00	189	Smart charging with charging pauses	0.290826
01:00-02:00	189	Smart charging without charging pauses	0.174634
01:00-02:00	190	Smart charging with charging pauses	0.10195
01:00-02:00	190	Smart charging without charging pauses	0.0676646
01:00-02:00	191	Smart charging with charging pauses	0.221652
01:00-02:00	191	Smart charging without charging pauses	0.153081
01:00-02:00	192	Smart charging with charging pauses	0.305037
01:00-02:00	192	Smart charging without charging pauses	0.185037
01:00-02:00	193	Smart charging with charging pauses	0.291286
01:00-02:00	193	Smart charging without charging pauses	0.175675
01:00-02:00	194	Smart charging with charging pauses	0.406273
01:00-02:00	194	Smart charging without charging pauses	0.264256
01:00-02:00	195	Smart charging with charging pauses	0.591
01:00-02:00	195	Smart charging without charging pauses	0.381994
01:00-02:00	196	Smart charging with charging pauses	0.385627
01:00-02:00	196	Smart charging without charging pauses	0.250907
01:00-02:00	197	Smart charging with charging pauses	0.147969
01:00-02:00	197	Smart charging without charging pauses	0.0922547
01:00-02:00	198	Smart charging with charging pauses	0.273286
01:00-02:00	198	Smart charging without charging pauses	0.162789
01:00-02:00	199	Smart charging with charging pauses	0.375075
01:00-02:00	199	Smart charging without charging pauses	0.246503
01:00-02:00	200	Smart charging with charging pauses	0.325211
01:00-02:00	200	Smart charging without charging pauses	0.207801
01:00-02:00	201	Smart charging with charging pauses	0.327913
01:00-02:00	201	Smart charging without charging pauses	0.216484
01:00-02:00	202	Smart charging with charging pauses	0.418466
01:00-02:00	202	Smart charging without charging pauses	0.238466
01:00-02:00	203	Smart charging with charging pauses	0.301478
01:00-02:00	203	Smart charging without charging pauses	0.194335
01:00-02:00	204	Smart charging with charging pauses	0.163783
01:00-02:00	204	Smart charging without charging pauses	0.0780683
01:00-02:00	205	Smart charging with charging pauses	0.254037
01:00-02:00	205	Smart charging without charging pauses	0.172609
01:00-02:00	206	Smart charging with charging pauses	0.324214
01:00-02:00	206	Smart charging without charging pauses	0.213898
01:00-02:00	207	Smart charging with charging pauses	0.335255
01:00-02:00	207	Smart charging without charging pauses	0.216851
01:00-02:00	208	Smart charging with charging pauses	0.651211
01:00-02:00	208	Smart charging without charging pauses	0.415497
01:00-02:00	209	Smart charging with charging pauses	0.0346584
01:00-02:00	209	Smart charging without charging pauses	0.0218012
01:00-02:00	210	Smart charging with charging pauses	0.355845
01:00-02:00	210	Smart charging without charging pauses	0.226522
01:00-02:00	211	Smart charging with charging pauses	0.381525
01:00-02:00	211	Smart charging without charging pauses	0.244797
01:00-02:00	212	Smart charging with charging pauses	0.279652
01:00-02:00	212	Smart charging without charging pauses	0.172509
01:00-02:00	213	Smart charging with charging pauses	0.264155
01:00-02:00	213	Smart charging without charging pauses	0.154466
01:00-02:00	214	Smart charging with charging pauses	0.425447
01:00-02:00	214	Smart charging without charging pauses	0.263422
01:00-02:00	215	Smart charging with charging pauses	0.574404
01:00-02:00	215	Smart charging without charging pauses	0.364404
01:00-02:00	216	Smart charging with charging pauses	0.832752
01:00-02:00	216	Smart charging without charging pauses	0.558466
01:00-02:00	217	Smart charging with charging pauses	0.190919
01:00-02:00	217	Smart charging without charging pauses	0.109491
01:00-02:00	218	Smart charging with charging pauses	0.185491
01:00-02:00	218	Smart charging without charging pauses	0.11282
01:00-02:00	219	Smart charging with charging pauses	0.118112
01:00-02:00	219	Smart charging without charging pauses	0.0783665
01:00-02:00	220	Smart charging with charging pauses	0.281006
01:00-02:00	220	Smart charging without charging pauses	0.161006
01:00-02:00	221	Smart charging with charging pauses	0.463739
01:00-02:00	221	Smart charging without charging pauses	0.283739
01:00-02:00	222	Smart charging with charging pauses	0.860062
01:00-02:00	222	Smart charging without charging pauses	0.555571
01:00-02:00	223	Smart charging with charging pauses	0.488211
01:00-02:00	223	Smart charging without charging pauses	0.312609
01:00-02:00	224	Smart charging with charging pauses	0.193398
01:00-02:00	224	Smart charging without charging pauses	0.116255
01:00-02:00	225	Smart charging with charging pauses	0.207652
01:00-02:00	225	Smart charging without charging pauses	0.130509
01:00-02:00	226	Smart charging with charging pauses	0.294857
01:00-02:00	226	Smart charging without charging pauses	0.176969
01:00-02:00	227	Smart charging with charging pauses	0.222646
01:00-02:00	227	Smart charging without charging pauses	0.154075
01:00-02:00	228	Smart charging with charging pauses	0.25846
01:00-02:00	228	Smart charging without charging pauses	0.16846
01:00-02:00	229	Smart charging with charging pauses	0.796783
01:00-02:00	229	Smart charging without charging pauses	0.535354
01:00-02:00	230	Smart charging with charging pauses	0.499807
01:00-02:00	230	Smart charging without charging pauses	0.33695
01:00-02:00	231	Smart charging with charging pauses	0.294522
01:00-02:00	231	Smart charging without charging pauses	0.184658
01:00-02:00	232	Smart charging with charging pauses	0.362118
01:00-02:00	232	Smart charging without charging pauses	0.230006
01:00-02:00	233	Smart charging with charging pauses	0.274478
01:00-02:00	233	Smart charging without charging pauses	0.175907
01:00-02:00	234	Smart charging with charging pauses	0.373186
01:00-02:00	234	Smart charging without charging pauses	0.253186
01:00-02:00	235	Smart charging with charging pauses	0.209497
01:00-02:00	235	Smart charging without charging pauses	0.128068
01:00-02:00	236	Smart charging with charging pauses	0.602839
01:00-02:00	236	Smart charging without charging pauses	0.409981
01:00-02:00	237	Smart charging with charging pauses	0.847118
01:00-02:00	237	Smart charging without charging pauses	0.496416
01:00-02:00	238	Smart charging with charging pauses	0.248062
01:00-02:00	238	Smart charging without charging pauses	0.140919
01:00-02:00	239	Smart charging with charging pauses	0.149696
01:00-02:00	239	Smart charging without charging pauses	0.0866758
01:00-02:00	240	Smart charging with charging pauses	0.261733
01:00-02:00	240	Smart charging without charging pauses	0.158317
01:00-02:00	241	Smart charging with charging pauses	0.483677
01:00-02:00	241	Smart charging without charging pauses	0.314981
01:00-02:00	242	Smart charging with charging pauses	0.443584
01:00-02:00	242	Smart charging without charging pauses	0.273894
01:00-02:00	243	Smart charging with charging pauses	0.605919
01:00-02:00	243	Smart charging without charging pauses	0.387348
01:00-02:00	244	Smart charging with charging pauses	0.520311
01:00-02:00	244	Smart charging without charging pauses	0.32387
01:00-02:00	245	Smart charging with charging pauses	0.263081
01:00-02:00	245	Smart charging without charging pauses	0.155938
01:00-02:00	246	Smart charging with charging pauses	0.396416
01:00-02:00	246	Smart charging without charging pauses	0.250702
01:00-02:00	247	Smart charging with charging pauses	0.186497
01:00-02:00	247	Smart charging without charging pauses	0.117925
01:00-02:00	248	Smart charging with charging pauses	0.32205
01:00-02:00	248	Smart charging without charging pauses	0.198615
01:00-02:00	249	Smart charging with charging pauses	0.349807
01:00-02:00	249	Smart charging without charging pauses	0.221236
01:00-02:00	250	Smart charging with charging pauses	0.498627
01:00-02:00	250	Smart charging without charging pauses	0.310056
01:00-02:00	251	Smart charging with charging pauses	0.914826
01:00-02:00	251	Smart charging without charging pauses	0.567683
01:00-02:00	252	Smart charging with charging pauses	0.174006
01:00-02:00	252	Smart charging without charging pauses	0.105435
01:00-02:00	253	Smart charging with charging pauses	0.202602
01:00-02:00	253	Smart charging without charging pauses	0.120938
01:00-02:00	254	Smart charging with charging pauses	0.303
01:00-02:00	254	Smart charging without charging pauses	0.191571
01:00-02:00	255	Smart charging with charging pauses	0.346702
01:00-02:00	255	Smart charging without charging pauses	0.242174
01:00-02:00	256	Smart charging with charging pauses	0.339112
01:00-02:00	256	Smart charging without charging pauses	0.227683
01:00-02:00	257	Smart charging with charging pauses	0.490174
01:00-02:00	257	Smart charging without charging pauses	0.323031
01:00-02:00	258	Smart charging with charging pauses	0.667068
01:00-02:00	258	Smart charging without charging pauses	0.414211
01:00-02:00	259	Smart charging with charging pauses	0.201677
01:00-02:00	259	Smart charging without charging pauses	0.120248
01:00-02:00	260	Smart charging with charging pauses	0.193466
01:00-02:00	260	Smart charging without charging pauses	0.116323
01:00-02:00	261	Smart charging with charging pauses	0.243161
01:00-02:00	261	Smart charging without charging pauses	0.167475
01:00-02:00	262	Smart charging with charging pauses	0.35464
01:00-02:00	262	Smart charging without charging pauses	0.230354
01:00-02:00	263	Smart charging with charging pauses	0.334963
01:00-02:00	263	Smart charging without charging pauses	0.214963
01:00-02:00	264	Smart charging with charging pauses	0.400956
01:00-02:00	264	Smart charging without charging pauses	0.248323
01:00-02:00	265	Smart charging with charging pauses	0.819401
01:00-02:00	265	Smart charging without charging pauses	0.510829
01:00-02:00	266	Smart charging with charging pauses	0.261876
01:00-02:00	266	Smart charging without charging pauses	0.142602
01:00-02:00	267	Smart charging with charging pauses	0.271683
01:00-02:00	267	Smart charging without charging pauses	0.155969
01:00-02:00	268	Smart charging with charging pauses	0.228665
01:00-02:00	268	Smart charging without charging pauses	0.147236
01:00-02:00	269	Smart charging with charging pauses	0.28587
01:00-02:00	269	Smart charging without charging pauses	0.187298
01:00-02:00	270	Smart charging with charging pauses	0.381354
01:00-02:00	270	Smart charging without charging pauses	0.23564
01:00-02:00	271	Smart charging with charging pauses	0.45095
01:00-02:00	271	Smart charging without charging pauses	0.279876
01:00-02:00	272	Smart charging with charging pauses	0.440186
01:00-02:00	272	Smart charging without charging pauses	0.277329
01:00-02:00	273	Smart charging with charging pauses	0.629087
01:00-02:00	273	Smart charging without charging pauses	0.384801
01:00-02:00	274	Smart charging with charging pauses	0.319615
01:00-02:00	274	Smart charging without charging pauses	0.182472
01:00-02:00	275	Smart charging with charging pauses	0.558603
01:00-02:00	275	Smart charging without charging pauses	0.351422
01:00-02:00	276	Smart charging with charging pauses	0.665304
01:00-02:00	276	Smart charging without charging pauses	0.438606
01:00-02:00	277	Smart charging with charging pauses	0.604484
01:00-02:00	277	Smart charging without charging pauses	0.375348
01:00-02:00	278	Smart charging with charging pauses	0.778183
01:00-02:00	278	Smart charging without charging pauses	0.492686
01:00-02:00	279	Smart charging with charging pauses	1.0202
01:00-02:00	279	Smart charging without charging pauses	0.634484
01:00-02:00	280	Smart charging with charging pauses	0.684609
01:00-02:00	280	Smart charging without charging pauses	0.431752
01:00-02:00	281	Smart charging with charging pauses	0.381081
01:00-02:00	281	Smart charging without charging pauses	0.235366
01:00-02:00	282	Smart charging with charging pauses	0.623938
01:00-02:00	282	Smart charging without charging pauses	0.381764
01:00-02:00	283	Smart charging with charging pauses	0.430416
01:00-02:00	283	Smart charging without charging pauses	0.295826
01:00-02:00	284	Smart charging with charging pauses	0.692716
01:00-02:00	284	Smart charging without charging pauses	0.448431
01:00-02:00	285	Smart charging with charging pauses	0.864702
01:00-02:00	285	Smart charging without charging pauses	0.561335
01:00-02:00	286	Smart charging with charging pauses	1.10879
01:00-02:00	286	Smart charging without charging pauses	0.688739
01:00-02:00	287	Smart charging with charging pauses	0.271248
01:00-02:00	287	Smart charging without charging pauses	0.155534
01:00-02:00	288	Smart charging with charging pauses	0.532826
01:00-02:00	288	Smart charging without charging pauses	0.331957
01:00-02:00	289	Smart charging with charging pauses	0.533099
01:00-02:00	289	Smart charging without charging pauses	0.305087
01:00-02:00	290	Smart charging with charging pauses	0.501832
01:00-02:00	290	Smart charging without charging pauses	0.326118
01:00-02:00	291	Smart charging with charging pauses	0.636801
01:00-02:00	291	Smart charging without charging pauses	0.417161
01:00-02:00	292	Smart charging with charging pauses	1.15937
01:00-02:00	292	Smart charging without charging pauses	0.765081
01:00-02:00	293	Smart charging with charging pauses	1.25358
01:00-02:00	293	Smart charging without charging pauses	0.779509
01:00-02:00	294	Smart charging with charging pauses	0.623571
01:00-02:00	294	Smart charging without charging pauses	0.396429
01:00-02:00	295	Smart charging with charging pauses	0.569801
01:00-02:00	295	Smart charging without charging pauses	0.36077
01:00-02:00	296	Smart charging with charging pauses	0.347441
01:00-02:00	296	Smart charging without charging pauses	0.214584
01:00-02:00	297	Smart charging with charging pauses	0.65954
01:00-02:00	297	Smart charging without charging pauses	0.41954
01:00-02:00	298	Smart charging with charging pauses	0.786745
01:00-02:00	298	Smart charging without charging pauses	0.503888
01:00-02:00	299	Smart charging with charging pauses	0.832658
01:00-02:00	299	Smart charging without charging pauses	0.532658
01:00-02:00	300	Smart charging with charging pauses	0.942851
01:00-02:00	300	Smart charging without charging pauses	0.617137
01:00-02:00	301	Smart charging with charging pauses	0.526435
01:00-02:00	301	Smart charging without charging pauses	0.35072
01:00-02:00	302	Smart charging with charging pauses	0.629832
01:00-02:00	302	Smart charging without charging pauses	0.415547
01:00-02:00	303	Smart charging with charging pauses	0.366689
01:00-02:00	303	Smart charging without charging pauses	0.233832
01:00-02:00	304	Smart charging with charging pauses	0.551248
01:00-02:00	304	Smart charging without charging pauses	0.341248
01:00-02:00	305	Smart charging with charging pauses	0.804012
01:00-02:00	305	Smart charging without charging pauses	0.492764
01:00-02:00	306	Smart charging with charging pauses	1.0263
01:00-02:00	306	Smart charging without charging pauses	0.657435
01:00-02:00	307	Smart charging with charging pauses	1.07471
01:00-02:00	307	Smart charging without charging pauses	0.710422
01:00-02:00	308	Smart charging with charging pauses	0.637255
01:00-02:00	308	Smart charging without charging pauses	0.418683
01:00-02:00	309	Smart charging with charging pauses	0.575671
01:00-02:00	309	Smart charging without charging pauses	0.354025
01:00-02:00	310	Smart charging with charging pauses	0.825304
01:00-02:00	310	Smart charging without charging pauses	0.503876
01:00-02:00	311	Smart charging with charging pauses	0.622826
01:00-02:00	311	Smart charging without charging pauses	0.369969
01:00-02:00	312	Smart charging with charging pauses	0.989894
01:00-02:00	312	Smart charging without charging pauses	0.62205
01:00-02:00	313	Smart charging with charging pauses	1.25194
01:00-02:00	313	Smart charging without charging pauses	0.797658
01:00-02:00	314	Smart charging with charging pauses	1.23412
01:00-02:00	314	Smart charging without charging pauses	0.73305
01:00-02:00	315	Smart charging with charging pauses	0.501292
01:00-02:00	315	Smart charging without charging pauses	0.308435
01:00-02:00	316	Smart charging with charging pauses	0.652118
01:00-02:00	316	Smart charging without charging pauses	0.433547
01:00-02:00	317	Smart charging with charging pauses	0.723969
01:00-02:00	317	Smart charging without charging pauses	0.442
01:00-02:00	318	Smart charging with charging pauses	1.06778
01:00-02:00	318	Smart charging without charging pauses	0.665211
01:00-02:00	319	Smart charging with charging pauses	0.946944
01:00-02:00	319	Smart charging without charging pauses	0.614149
01:00-02:00	320	Smart charging with charging pauses	1.20456
01:00-02:00	320	Smart charging without charging pauses	0.786311
01:00-02:00	321	Smart charging with charging pauses	1.14999
01:00-02:00	321	Smart charging without charging pauses	0.736068
01:00-02:00	322	Smart charging with charging pauses	0.332478
01:00-02:00	322	Smart charging without charging pauses	0.203907
01:00-02:00	323	Smart charging with charging pauses	0.47918
01:00-02:00	323	Smart charging without charging pauses	0.305095
01:00-02:00	324	Smart charging with charging pauses	0.366627
01:00-02:00	324	Smart charging without charging pauses	0.195199
01:00-02:00	325	Smart charging with charging pauses	0.697702
01:00-02:00	325	Smart charging without charging pauses	0.437019
01:00-02:00	326	Smart charging with charging pauses	0.679155
01:00-02:00	326	Smart charging without charging pauses	0.443911
01:00-02:00	327	Smart charging with charging pauses	0.648112
01:00-02:00	327	Smart charging without charging pauses	0.413719
01:00-02:00	328	Smart charging with charging pauses	0.977
01:00-02:00	328	Smart charging without charging pauses	0.642714
01:00-02:00	329	Smart charging with charging pauses	1.17052
01:00-02:00	329	Smart charging without charging pauses	0.68623
01:00-02:00	330	Smart charging with charging pauses	1.54427
01:00-02:00	330	Smart charging without charging pauses	0.975391
01:00-02:00	331	Smart charging with charging pauses	0.52972
01:00-02:00	331	Smart charging without charging pauses	0.306863
01:00-02:00	332	Smart charging with charging pauses	0.664398
01:00-02:00	332	Smart charging without charging pauses	0.38618
01:00-02:00	333	Smart charging with charging pauses	0.756106
01:00-02:00	333	Smart charging without charging pauses	0.434677
01:00-02:00	334	Smart charging with charging pauses	0.841099
01:00-02:00	334	Smart charging without charging pauses	0.541106
01:00-02:00	335	Smart charging with charging pauses	0.757385
01:00-02:00	335	Smart charging without charging pauses	0.483099
01:00-02:00	336	Smart charging with charging pauses	0.276969
01:00-02:00	336	Smart charging without charging pauses	0.178397
01:00-02:00	337	Smart charging with charging pauses	0.409795
01:00-02:00	337	Smart charging without charging pauses	0.260168
01:00-02:00	338	Smart charging with charging pauses	0.865025
01:00-02:00	338	Smart charging without charging pauses	0.56995
01:00-02:00	339	Smart charging with charging pauses	0.574491
01:00-02:00	339	Smart charging without charging pauses	0.360205
01:00-02:00	340	Smart charging with charging pauses	0.353783
01:00-02:00	340	Smart charging without charging pauses	0.228938
01:00-02:00	341	Smart charging with charging pauses	0.955317
01:00-02:00	341	Smart charging without charging pauses	0.599602
01:00-02:00	342	Smart charging with charging pauses	1.01516
01:00-02:00	342	Smart charging without charging pauses	0.647888
01:00-02:00	343	Smart charging with charging pauses	0.538733
01:00-02:00	343	Smart charging without charging pauses	0.342938
01:00-02:00	344	Smart charging with charging pauses	0.395025
01:00-02:00	344	Smart charging without charging pauses	0.254907
01:00-02:00	345	Smart charging with charging pauses	0.676441
01:00-02:00	345	Smart charging without charging pauses	0.408845
01:00-02:00	346	Smart charging with charging pauses	0.615317
01:00-02:00	346	Smart charging without charging pauses	0.380721
01:00-02:00	347	Smart charging with charging pauses	0.612422
01:00-02:00	347	Smart charging without charging pauses	0.389565
01:00-02:00	348	Smart charging with charging pauses	0.802494
01:00-02:00	348	Smart charging without charging pauses	0.523922
01:00-02:00	349	Smart charging with charging pauses	1.21733
01:00-02:00	349	Smart charging without charging pauses	0.741615
01:00-02:00	350	Smart charging with charging pauses	0.549037
01:00-02:00	350	Smart charging without charging pauses	0.354938
01:00-02:00	351	Smart charging with charging pauses	0.367168
01:00-02:00	351	Smart charging without charging pauses	0.239155
01:00-02:00	352	Smart charging with charging pauses	0.520491
01:00-02:00	352	Smart charging without charging pauses	0.314776
01:00-02:00	353	Smart charging with charging pauses	0.454062
01:00-02:00	353	Smart charging without charging pauses	0.282634
01:00-02:00	354	Smart charging with charging pauses	0.673876
01:00-02:00	354	Smart charging without charging pauses	0.42959
01:00-02:00	355	Smart charging with charging pauses	1.02808
01:00-02:00	355	Smart charging without charging pauses	0.664799
01:00-02:00	356	Smart charging with charging pauses	0.812385
01:00-02:00	356	Smart charging without charging pauses	0.503814
01:00-02:00	357	Smart charging with charging pauses	0.592578
01:00-02:00	357	Smart charging without charging pauses	0.376491
01:00-02:00	358	Smart charging with charging pauses	0.576161
01:00-02:00	358	Smart charging without charging pauses	0.361876
01:00-02:00	359	Smart charging with charging pauses	0.395957
01:00-02:00	359	Smart charging without charging pauses	0.258752
01:00-02:00	360	Smart charging with charging pauses	0.668658
01:00-02:00	360	Smart charging without charging pauses	0.424509
01:00-02:00	361	Smart charging with charging pauses	0.586907
01:00-02:00	361	Smart charging without charging pauses	0.359932
01:00-02:00	362	Smart charging with charging pauses	1.33255
01:00-02:00	362	Smart charging without charging pauses	0.854621
01:00-02:00	363	Smart charging with charging pauses	1.17968
01:00-02:00	363	Smart charging without charging pauses	0.767478
01:00-02:00	364	Smart charging with charging pauses	0.507876
01:00-02:00	364	Smart charging without charging pauses	0.327876
02:00-03:00	1	Smart charging with charging pauses	0.0903913
02:00-03:00	1	Smart charging without charging pauses	0.0518199
02:00-03:00	2	Smart charging with charging pauses	0.172975
02:00-03:00	2	Smart charging without charging pauses	0.103873
02:00-03:00	3	Smart charging with charging pauses	0.288422
02:00-03:00	3	Smart charging without charging pauses	0.18128
02:00-03:00	4	Smart charging with charging pauses	0.191615
02:00-03:00	4	Smart charging without charging pauses	0.123043
02:00-03:00	5	Smart charging with charging pauses	0.630975
02:00-03:00	5	Smart charging without charging pauses	0.404764
02:00-03:00	6	Smart charging with charging pauses	0.572702
02:00-03:00	6	Smart charging without charging pauses	0.349845
02:00-03:00	7	Smart charging with charging pauses	0.301497
02:00-03:00	7	Smart charging without charging pauses	0.190068
02:00-03:00	8	Smart charging with charging pauses	0.234429
02:00-03:00	8	Smart charging without charging pauses	0.154006
02:00-03:00	9	Smart charging with charging pauses	0.269609
02:00-03:00	9	Smart charging without charging pauses	0.167981
02:00-03:00	10	Smart charging with charging pauses	0.246062
02:00-03:00	10	Smart charging without charging pauses	0.151776
02:00-03:00	11	Smart charging with charging pauses	0.213211
02:00-03:00	11	Smart charging without charging pauses	0.14464
02:00-03:00	12	Smart charging with charging pauses	0.511646
02:00-03:00	12	Smart charging without charging pauses	0.331646
02:00-03:00	13	Smart charging with charging pauses	0.569422
02:00-03:00	13	Smart charging without charging pauses	0.376193
02:00-03:00	14	Smart charging with charging pauses	0.377739
02:00-03:00	14	Smart charging without charging pauses	0.253453
02:00-03:00	15	Smart charging with charging pauses	0.171466
02:00-03:00	15	Smart charging without charging pauses	0.11248
02:00-03:00	16	Smart charging with charging pauses	0.176323
02:00-03:00	16	Smart charging without charging pauses	0.103466
02:00-03:00	17	Smart charging with charging pauses	0.311956
02:00-03:00	17	Smart charging without charging pauses	0.209099
02:00-03:00	18	Smart charging with charging pauses	0.462503
02:00-03:00	18	Smart charging without charging pauses	0.308335
02:00-03:00	19	Smart charging with charging pauses	0.260174
02:00-03:00	19	Smart charging without charging pauses	0.161602
02:00-03:00	20	Smart charging with charging pauses	1.09506
02:00-03:00	20	Smart charging without charging pauses	0.683634
02:00-03:00	21	Smart charging with charging pauses	0.325137
02:00-03:00	21	Smart charging without charging pauses	0.209534
02:00-03:00	22	Smart charging with charging pauses	0.307671
02:00-03:00	22	Smart charging without charging pauses	0.187994
02:00-03:00	23	Smart charging with charging pauses	0.214261
02:00-03:00	23	Smart charging without charging pauses	0.111404
02:00-03:00	24	Smart charging with charging pauses	0.342832
02:00-03:00	24	Smart charging without charging pauses	0.202491
02:00-03:00	25	Smart charging with charging pauses	0.222205
02:00-03:00	25	Smart charging without charging pauses	0.142824
02:00-03:00	26	Smart charging with charging pauses	0.500689
02:00-03:00	26	Smart charging without charging pauses	0.329988
02:00-03:00	27	Smart charging with charging pauses	0.497509
02:00-03:00	27	Smart charging without charging pauses	0.336613
02:00-03:00	28	Smart charging with charging pauses	0.286466
02:00-03:00	28	Smart charging without charging pauses	0.179323
02:00-03:00	29	Smart charging with charging pauses	0.20623
02:00-03:00	29	Smart charging without charging pauses	0.107658
02:00-03:00	30	Smart charging with charging pauses	0.180286
02:00-03:00	30	Smart charging without charging pauses	0.107429
02:00-03:00	31	Smart charging with charging pauses	0.36523
02:00-03:00	31	Smart charging without charging pauses	0.233823
02:00-03:00	32	Smart charging with charging pauses	0.236348
02:00-03:00	32	Smart charging without charging pauses	0.154981
02:00-03:00	33	Smart charging with charging pauses	0.473037
02:00-03:00	33	Smart charging without charging pauses	0.323037
02:00-03:00	34	Smart charging with charging pauses	0.559329
02:00-03:00	34	Smart charging without charging pauses	0.356422
02:00-03:00	35	Smart charging with charging pauses	0.41387
02:00-03:00	35	Smart charging without charging pauses	0.255298
02:00-03:00	36	Smart charging with charging pauses	0.224478
02:00-03:00	36	Smart charging without charging pauses	0.138764
02:00-03:00	37	Smart charging with charging pauses	0.229043
02:00-03:00	37	Smart charging without charging pauses	0.151901
02:00-03:00	38	Smart charging with charging pauses	0.166758
02:00-03:00	38	Smart charging without charging pauses	0.0896149
02:00-03:00	39	Smart charging with charging pauses	0.263
02:00-03:00	39	Smart charging without charging pauses	0.167224
02:00-03:00	40	Smart charging with charging pauses	0.527497
02:00-03:00	40	Smart charging without charging pauses	0.330354
02:00-03:00	41	Smart charging with charging pauses	0.499267
02:00-03:00	41	Smart charging without charging pauses	0.323553
02:00-03:00	42	Smart charging with charging pauses	0.250832
02:00-03:00	42	Smart charging without charging pauses	0.152261
02:00-03:00	43	Smart charging with charging pauses	0.230938
02:00-03:00	43	Smart charging without charging pauses	0.14018
02:00-03:00	44	Smart charging with charging pauses	0.18395
02:00-03:00	44	Smart charging without charging pauses	0.106807
02:00-03:00	45	Smart charging with charging pauses	0.116205
02:00-03:00	45	Smart charging without charging pauses	0.0690621
02:00-03:00	46	Smart charging with charging pauses	0.359311
02:00-03:00	46	Smart charging without charging pauses	0.230739
02:00-03:00	47	Smart charging with charging pauses	0.708516
02:00-03:00	47	Smart charging without charging pauses	0.442801
02:00-03:00	48	Smart charging with charging pauses	0.716938
02:00-03:00	48	Smart charging without charging pauses	0.442652
02:00-03:00	49	Smart charging with charging pauses	0.284
02:00-03:00	49	Smart charging without charging pauses	0.185429
02:00-03:00	50	Smart charging with charging pauses	0.158646
02:00-03:00	50	Smart charging without charging pauses	0.11223
02:00-03:00	51	Smart charging with charging pauses	0.220863
02:00-03:00	51	Smart charging without charging pauses	0.139435
02:00-03:00	52	Smart charging with charging pauses	0.260124
02:00-03:00	52	Smart charging without charging pauses	0.152981
02:00-03:00	53	Smart charging with charging pauses	0.173758
02:00-03:00	53	Smart charging without charging pauses	0.109472
02:00-03:00	54	Smart charging with charging pauses	0.545099
02:00-03:00	54	Smart charging without charging pauses	0.349863
02:00-03:00	55	Smart charging with charging pauses	0.59354
02:00-03:00	55	Smart charging without charging pauses	0.374969
02:00-03:00	56	Smart charging with charging pauses	0.210677
02:00-03:00	56	Smart charging without charging pauses	0.133534
02:00-03:00	57	Smart charging with charging pauses	0.0737702
02:00-03:00	57	Smart charging without charging pauses	0.0327143
02:00-03:00	58	Smart charging with charging pauses	0.0659193
02:00-03:00	58	Smart charging without charging pauses	0.0359193
02:00-03:00	59	Smart charging with charging pauses	0.148236
02:00-03:00	59	Smart charging without charging pauses	0.0925217
02:00-03:00	60	Smart charging with charging pauses	0.376665
02:00-03:00	60	Smart charging without charging pauses	0.239522
02:00-03:00	61	Smart charging with charging pauses	0.444484
02:00-03:00	61	Smart charging without charging pauses	0.294484
02:00-03:00	62	Smart charging with charging pauses	0.381311
02:00-03:00	62	Smart charging without charging pauses	0.248453
02:00-03:00	63	Smart charging with charging pauses	0.232547
02:00-03:00	63	Smart charging without charging pauses	0.142547
02:00-03:00	64	Smart charging with charging pauses	0.15028
02:00-03:00	64	Smart charging without charging pauses	0.100801
02:00-03:00	65	Smart charging with charging pauses	0.0947892
02:00-03:00	65	Smart charging without charging pauses	0.0550869
02:00-03:00	66	Smart charging with charging pauses	0.12072
02:00-03:00	66	Smart charging without charging pauses	0.0762832
02:00-03:00	67	Smart charging with charging pauses	0.249503
02:00-03:00	67	Smart charging without charging pauses	0.157168
02:00-03:00	68	Smart charging with charging pauses	0.288224
02:00-03:00	68	Smart charging without charging pauses	0.168224
02:00-03:00	69	Smart charging with charging pauses	0.515348
02:00-03:00	69	Smart charging without charging pauses	0.296776
02:00-03:00	70	Smart charging with charging pauses	0.172292
02:00-03:00	70	Smart charging without charging pauses	0.111671
02:00-03:00	71	Smart charging with charging pauses	0.153056
02:00-03:00	71	Smart charging without charging pauses	0.103509
02:00-03:00	72	Smart charging with charging pauses	0.111217
02:00-03:00	72	Smart charging without charging pauses	0.0769317
02:00-03:00	73	Smart charging with charging pauses	0.0758571
02:00-03:00	73	Smart charging without charging pauses	0.0446615
02:00-03:00	74	Smart charging with charging pauses	0.24595
02:00-03:00	74	Smart charging without charging pauses	0.151665
02:00-03:00	75	Smart charging with charging pauses	0.261236
02:00-03:00	75	Smart charging without charging pauses	0.158379
02:00-03:00	76	Smart charging with charging pauses	0.128838
02:00-03:00	76	Smart charging without charging pauses	0.0816956
02:00-03:00	77	Smart charging with charging pauses	0.292292
02:00-03:00	77	Smart charging without charging pauses	0.185149
02:00-03:00	78	Smart charging with charging pauses	0.0367081
02:00-03:00	78	Smart charging without charging pauses	0.0160994
02:00-03:00	79	Smart charging with charging pauses	0.151894
02:00-03:00	79	Smart charging without charging pauses	0.100478
02:00-03:00	80	Smart charging with charging pauses	0.163621
02:00-03:00	80	Smart charging without charging pauses	0.0950497
02:00-03:00	81	Smart charging with charging pauses	0.411391
02:00-03:00	81	Smart charging without charging pauses	0.265801
02:00-03:00	82	Smart charging with charging pauses	0.371803
02:00-03:00	82	Smart charging without charging pauses	0.224031
02:00-03:00	83	Smart charging with charging pauses	0.385068
02:00-03:00	83	Smart charging without charging pauses	0.252211
02:00-03:00	84	Smart charging with charging pauses	0.139789
02:00-03:00	84	Smart charging without charging pauses	0.092646
02:00-03:00	85	Smart charging with charging pauses	0.13828
02:00-03:00	85	Smart charging without charging pauses	0.0955366
02:00-03:00	86	Smart charging with charging pauses	0.201634
02:00-03:00	86	Smart charging without charging pauses	0.115919
02:00-03:00	87	Smart charging with charging pauses	0.0391491
02:00-03:00	87	Smart charging without charging pauses	0.02194
02:00-03:00	88	Smart charging with charging pauses	0.149727
02:00-03:00	88	Smart charging without charging pauses	0.0940124
02:00-03:00	89	Smart charging with charging pauses	0.234099
02:00-03:00	89	Smart charging without charging pauses	0.147807
02:00-03:00	90	Smart charging with charging pauses	0.39405
02:00-03:00	90	Smart charging without charging pauses	0.24405
02:00-03:00	91	Smart charging with charging pauses	0.145547
02:00-03:00	91	Smart charging without charging pauses	0.0898323
02:00-03:00	92	Smart charging with charging pauses	0.129727
02:00-03:00	92	Smart charging without charging pauses	0.0815776
02:00-03:00	93	Smart charging with charging pauses	0.0585093
02:00-03:00	93	Smart charging without charging pauses	0.0401863
02:00-03:00	94	Smart charging with charging pauses	0.203907
02:00-03:00	94	Smart charging without charging pauses	0.134622
02:00-03:00	95	Smart charging with charging pauses	0.141354
02:00-03:00	95	Smart charging without charging pauses	0.0856398
02:00-03:00	96	Smart charging with charging pauses	0.237988
02:00-03:00	96	Smart charging without charging pauses	0.160845
02:00-03:00	97	Smart charging with charging pauses	0.463224
02:00-03:00	97	Smart charging without charging pauses	0.297112
02:00-03:00	98	Smart charging with charging pauses	0.210925
02:00-03:00	98	Smart charging without charging pauses	0.125211
02:00-03:00	99	Smart charging with charging pauses	0.0994162
02:00-03:00	99	Smart charging without charging pauses	0.0608447
02:00-03:00	100	Smart charging with charging pauses	0.161801
02:00-03:00	100	Smart charging without charging pauses	0.106087
02:00-03:00	101	Smart charging with charging pauses	0.24382
02:00-03:00	101	Smart charging without charging pauses	0.140963
02:00-03:00	102	Smart charging with charging pauses	0.172919
02:00-03:00	102	Smart charging without charging pauses	0.117205
02:00-03:00	103	Smart charging with charging pauses	0.359124
02:00-03:00	103	Smart charging without charging pauses	0.217472
02:00-03:00	104	Smart charging with charging pauses	0.364783
02:00-03:00	104	Smart charging without charging pauses	0.231925
02:00-03:00	105	Smart charging with charging pauses	0.123304
02:00-03:00	105	Smart charging without charging pauses	0.0761615
02:00-03:00	106	Smart charging with charging pauses	0.131755
02:00-03:00	106	Smart charging without charging pauses	0.0780311
02:00-03:00	107	Smart charging with charging pauses	0.155037
02:00-03:00	107	Smart charging without charging pauses	0.107894
02:00-03:00	108	Smart charging with charging pauses	0.108531
02:00-03:00	108	Smart charging without charging pauses	0.0723901
02:00-03:00	109	Smart charging with charging pauses	0.229124
02:00-03:00	109	Smart charging without charging pauses	0.147696
02:00-03:00	110	Smart charging with charging pauses	0.336621
02:00-03:00	110	Smart charging without charging pauses	0.186621
02:00-03:00	111	Smart charging with charging pauses	0.624708
02:00-03:00	111	Smart charging without charging pauses	0.384708
02:00-03:00	112	Smart charging with charging pauses	0.0913478
02:00-03:00	112	Smart charging without charging pauses	0.0527764
02:00-03:00	113	Smart charging with charging pauses	0.142755
02:00-03:00	113	Smart charging without charging pauses	0.0921159
02:00-03:00	114	Smart charging with charging pauses	0.195745
02:00-03:00	114	Smart charging without charging pauses	0.112304
02:00-03:00	115	Smart charging with charging pauses	0.261553
02:00-03:00	115	Smart charging without charging pauses	0.150124
02:00-03:00	116	Smart charging with charging pauses	0.059236
02:00-03:00	116	Smart charging without charging pauses	0.0208509
02:00-03:00	117	Smart charging with charging pauses	0.289621
02:00-03:00	117	Smart charging without charging pauses	0.182478
02:00-03:00	118	Smart charging with charging pauses	0.479491
02:00-03:00	118	Smart charging without charging pauses	0.320919
02:00-03:00	119	Smart charging with charging pauses	0.19836
02:00-03:00	119	Smart charging without charging pauses	0.121217
02:00-03:00	120	Smart charging with charging pauses	0.102826
02:00-03:00	120	Smart charging without charging pauses	0.0721528
02:00-03:00	121	Smart charging with charging pauses	0.148768
02:00-03:00	121	Smart charging without charging pauses	0.0947826
02:00-03:00	122	Smart charging with charging pauses	0.120037
02:00-03:00	122	Smart charging without charging pauses	0.07459
02:00-03:00	123	Smart charging with charging pauses	0.259882
02:00-03:00	123	Smart charging without charging pauses	0.16295
02:00-03:00	124	Smart charging with charging pauses	0.202025
02:00-03:00	124	Smart charging without charging pauses	0.129168
02:00-03:00	125	Smart charging with charging pauses	0.457168
02:00-03:00	125	Smart charging without charging pauses	0.285739
02:00-03:00	126	Smart charging with charging pauses	0.196379
02:00-03:00	126	Smart charging without charging pauses	0.102093
02:00-03:00	127	Smart charging with charging pauses	0.165
02:00-03:00	127	Smart charging without charging pauses	0.105204
02:00-03:00	128	Smart charging with charging pauses	0.138963
02:00-03:00	128	Smart charging without charging pauses	0.0918198
02:00-03:00	129	Smart charging with charging pauses	0.185503
02:00-03:00	129	Smart charging without charging pauses	0.125503
02:00-03:00	130	Smart charging with charging pauses	0.344571
02:00-03:00	130	Smart charging without charging pauses	0.220286
02:00-03:00	131	Smart charging with charging pauses	0.379012
02:00-03:00	131	Smart charging without charging pauses	0.21187
02:00-03:00	132	Smart charging with charging pauses	0.421758
02:00-03:00	132	Smart charging without charging pauses	0.254615
02:00-03:00	133	Smart charging with charging pauses	0.242702
02:00-03:00	133	Smart charging without charging pauses	0.169845
02:00-03:00	134	Smart charging with charging pauses	0.136863
02:00-03:00	134	Smart charging without charging pauses	0.0854348
02:00-03:00	135	Smart charging with charging pauses	0.175957
02:00-03:00	135	Smart charging without charging pauses	0.103075
02:00-03:00		Smart charging with charging pauses	0
02:00-03:00		Smart charging without charging pauses	0
02:00-03:00	137	Smart charging with charging pauses	0.081969
02:00-03:00	137	Smart charging without charging pauses	0.0433976
02:00-03:00	138	Smart charging with charging pauses	0.344764
02:00-03:00	138	Smart charging without charging pauses	0.216193
02:00-03:00	139	Smart charging with charging pauses	0.443671
02:00-03:00	139	Smart charging without charging pauses	0.269342
02:00-03:00	140	Smart charging with charging pauses	0.183161
02:00-03:00	140	Smart charging without charging pauses	0.118876
02:00-03:00	141	Smart charging with charging pauses	0.112758
02:00-03:00	141	Smart charging without charging pauses	0.0741863
02:00-03:00	142	Smart charging with charging pauses	0.128752
02:00-03:00	142	Smart charging without charging pauses	0.0793416
02:00-03:00	143	Smart charging with charging pauses	0.187814
02:00-03:00	143	Smart charging without charging pauses	0.12018
02:00-03:00	144	Smart charging with charging pauses	0.203807
02:00-03:00	144	Smart charging without charging pauses	0.13095
02:00-03:00	145	Smart charging with charging pauses	0.43277
02:00-03:00	145	Smart charging without charging pauses	0.278484
02:00-03:00	146	Smart charging with charging pauses	0.284652
02:00-03:00	146	Smart charging without charging pauses	0.168255
02:00-03:00	147	Smart charging with charging pauses	0.157044
02:00-03:00	147	Smart charging without charging pauses	0.0970435
02:00-03:00	148	Smart charging with charging pauses	0.107323
02:00-03:00	148	Smart charging without charging pauses	0.0601801
02:00-03:00	149	Smart charging with charging pauses	0.207484
02:00-03:00	149	Smart charging without charging pauses	0.130342
02:00-03:00	150	Smart charging with charging pauses	0.211112
02:00-03:00	150	Smart charging without charging pauses	0.133969
02:00-03:00	151	Smart charging with charging pauses	0.206134
02:00-03:00	151	Smart charging without charging pauses	0.138944
02:00-03:00	152	Smart charging with charging pauses	0.396969
02:00-03:00	152	Smart charging without charging pauses	0.251255
02:00-03:00	153	Smart charging with charging pauses	0.45487
02:00-03:00	153	Smart charging without charging pauses	0.292056
02:00-03:00	154	Smart charging with charging pauses	0.292435
02:00-03:00	154	Smart charging without charging pauses	0.198149
02:00-03:00	155	Smart charging with charging pauses	0.185981
02:00-03:00	155	Smart charging without charging pauses	0.117604
02:00-03:00	156	Smart charging with charging pauses	0.146571
02:00-03:00	156	Smart charging without charging pauses	0.0865715
02:00-03:00	157	Smart charging with charging pauses	0.0983665
02:00-03:00	157	Smart charging without charging pauses	0.0595217
02:00-03:00	158	Smart charging with charging pauses	0.14713
02:00-03:00	158	Smart charging without charging pauses	0.0828447
02:00-03:00	159	Smart charging with charging pauses	0.314745
02:00-03:00	159	Smart charging without charging pauses	0.206919
02:00-03:00	160	Smart charging with charging pauses	0.434528
02:00-03:00	160	Smart charging without charging pauses	0.258814
02:00-03:00	161	Smart charging with charging pauses	0.183981
02:00-03:00	161	Smart charging without charging pauses	0.123981
02:00-03:00	162	Smart charging with charging pauses	0.122333
02:00-03:00	162	Smart charging without charging pauses	0.083477
02:00-03:00	163	Smart charging with charging pauses	0.123994
02:00-03:00	163	Smart charging without charging pauses	0.0768509
02:00-03:00	164	Smart charging with charging pauses	0.140873
02:00-03:00	164	Smart charging without charging pauses	0.0852348
02:00-03:00	165	Smart charging with charging pauses	0.122484
02:00-03:00	165	Smart charging without charging pauses	0.0818323
02:00-03:00	166	Smart charging with charging pauses	0.385366
02:00-03:00	166	Smart charging without charging pauses	0.239652
02:00-03:00	167	Smart charging with charging pauses	0.511839
02:00-03:00	167	Smart charging without charging pauses	0.353267
02:00-03:00	168	Smart charging with charging pauses	0.0484286
02:00-03:00	168	Smart charging without charging pauses	0.0270621
02:00-03:00	169	Smart charging with charging pauses	0.276199
02:00-03:00	169	Smart charging without charging pauses	0.180298
02:00-03:00	170	Smart charging with charging pauses	0.245956
02:00-03:00	170	Smart charging without charging pauses	0.125956
02:00-03:00	171	Smart charging with charging pauses	0.165497
02:00-03:00	171	Smart charging without charging pauses	0.100882
02:00-03:00	172	Smart charging with charging pauses	0.126273
02:00-03:00	172	Smart charging without charging pauses	0.070559
02:00-03:00	173	Smart charging with charging pauses	0.208255
02:00-03:00	173	Smart charging without charging pauses	0.135646
02:00-03:00	174	Smart charging with charging pauses	0.440075
02:00-03:00	174	Smart charging without charging pauses	0.281432
02:00-03:00	175	Smart charging with charging pauses	0.183447
02:00-03:00	175	Smart charging without charging pauses	0.122288
02:00-03:00	176	Smart charging with charging pauses	0.110056
02:00-03:00	176	Smart charging without charging pauses	0.0686646
02:00-03:00	177	Smart charging with charging pauses	0.081149
02:00-03:00	177	Smart charging without charging pauses	0.0468633
02:00-03:00	178	Smart charging with charging pauses	0.077514
02:00-03:00	178	Smart charging without charging pauses	0.0501444
02:00-03:00	179	Smart charging with charging pauses	0.129118
02:00-03:00	179	Smart charging without charging pauses	0.0734037
02:00-03:00	180	Smart charging with charging pauses	0.286385
02:00-03:00	180	Smart charging without charging pauses	0.183528
02:00-03:00	181	Smart charging with charging pauses	0.196602
02:00-03:00	181	Smart charging without charging pauses	0.123745
02:00-03:00	182	Smart charging with charging pauses	0.173106
02:00-03:00	182	Smart charging without charging pauses	0.104534
02:00-03:00	183	Smart charging with charging pauses	0.108838
02:00-03:00	183	Smart charging without charging pauses	0.0757876
02:00-03:00	184	Smart charging with charging pauses	0.0821863
02:00-03:00	184	Smart charging without charging pauses	0.0564721
02:00-03:00	185	Smart charging with charging pauses	0.119596
02:00-03:00	185	Smart charging without charging pauses	0.0853106
02:00-03:00	186	Smart charging with charging pauses	0.303359
02:00-03:00	186	Smart charging without charging pauses	0.212194
02:00-03:00	187	Smart charging with charging pauses	0.0986459
02:00-03:00	187	Smart charging without charging pauses	0.0528261
02:00-03:00	188	Smart charging with charging pauses	0.537696
02:00-03:00	188	Smart charging without charging pauses	0.336994
02:00-03:00	189	Smart charging with charging pauses	0.199369
02:00-03:00	189	Smart charging without charging pauses	0.13775
02:00-03:00	190	Smart charging with charging pauses	0.044472
02:00-03:00	190	Smart charging without charging pauses	0.0286708
02:00-03:00	191	Smart charging with charging pauses	0.106143
02:00-03:00	191	Smart charging without charging pauses	0.0718571
02:00-03:00	192	Smart charging with charging pauses	0.177224
02:00-03:00	192	Smart charging without charging pauses	0.113584
02:00-03:00	193	Smart charging with charging pauses	0.147199
02:00-03:00	193	Smart charging without charging pauses	0.0863323
02:00-03:00	194	Smart charging with charging pauses	0.177186
02:00-03:00	194	Smart charging without charging pauses	0.112901
02:00-03:00	195	Smart charging with charging pauses	0.470012
02:00-03:00	195	Smart charging without charging pauses	0.312435
02:00-03:00	196	Smart charging with charging pauses	0.126168
02:00-03:00	196	Smart charging without charging pauses	0.0718944
02:00-03:00	197	Smart charging with charging pauses	0.0898571
02:00-03:00	197	Smart charging without charging pauses	0.0518646
02:00-03:00	198	Smart charging with charging pauses	0.101553
02:00-03:00	198	Smart charging without charging pauses	0.0501242
02:00-03:00	199	Smart charging with charging pauses	0.18587
02:00-03:00	199	Smart charging without charging pauses	0.11598
02:00-03:00	200	Smart charging with charging pauses	0.132174
02:00-03:00	200	Smart charging without charging pauses	0.0790497
02:00-03:00	201	Smart charging with charging pauses	0.212255
02:00-03:00	201	Smart charging without charging pauses	0.130826
02:00-03:00	202	Smart charging with charging pauses	0.278323
02:00-03:00	202	Smart charging without charging pauses	0.169149
02:00-03:00	203	Smart charging with charging pauses	0.147516
02:00-03:00	203	Smart charging without charging pauses	0.0875155
02:00-03:00	204	Smart charging with charging pauses	0.072
02:00-03:00	204	Smart charging without charging pauses	0.0377143
02:00-03:00	205	Smart charging with charging pauses	0.196006
02:00-03:00	205	Smart charging without charging pauses	0.127435
02:00-03:00	206	Smart charging with charging pauses	0.218606
02:00-03:00	206	Smart charging without charging pauses	0.140149
02:00-03:00	207	Smart charging with charging pauses	0.188969
02:00-03:00	207	Smart charging without charging pauses	0.120398
02:00-03:00	208	Smart charging with charging pauses	0.324298
02:00-03:00	208	Smart charging without charging pauses	0.204298
02:00-03:00		Smart charging with charging pauses	0
02:00-03:00		Smart charging without charging pauses
02:00-03:00	210	Smart charging with charging pauses	0.241652
02:00-03:00	210	Smart charging without charging pauses	0.155938
02:00-03:00	211	Smart charging with charging pauses	0.286286
02:00-03:00	211	Smart charging without charging pauses	0.18454
02:00-03:00	212	Smart charging with charging pauses	0.145174
02:00-03:00	212	Smart charging without charging pauses	0.0912888
02:00-03:00	213	Smart charging with charging pauses	0.106559
02:00-03:00	213	Smart charging without charging pauses	0.0697267
02:00-03:00	214	Smart charging with charging pauses	0.282292
02:00-03:00	214	Smart charging without charging pauses	0.16936
02:00-03:00	215	Smart charging with charging pauses	0.310596
02:00-03:00	215	Smart charging without charging pauses	0.194882
02:00-03:00	216	Smart charging with charging pauses	0.549957
02:00-03:00	216	Smart charging without charging pauses	0.374671
02:00-03:00	217	Smart charging with charging pauses	0.149977
02:00-03:00	217	Smart charging without charging pauses	0.0914162
02:00-03:00	218	Smart charging with charging pauses	0.0950683
02:00-03:00	218	Smart charging without charging pauses	0.0545913
02:00-03:00	219	Smart charging with charging pauses	0.0527267
02:00-03:00	219	Smart charging without charging pauses	0.0312981
02:00-03:00	220	Smart charging with charging pauses	0.143783
02:00-03:00	220	Smart charging without charging pauses	0.0709254
02:00-03:00	221	Smart charging with charging pauses	0.261689
02:00-03:00	221	Smart charging without charging pauses	0.169431
02:00-03:00	222	Smart charging with charging pauses	0.481205
02:00-03:00	222	Smart charging without charging pauses	0.309571
02:00-03:00	223	Smart charging with charging pauses	0.487825
02:00-03:00	223	Smart charging without charging pauses	0.316783
02:00-03:00	224	Smart charging with charging pauses	0.187155
02:00-03:00	224	Smart charging without charging pauses	0.118584
02:00-03:00	225	Smart charging with charging pauses	0.10323
02:00-03:00	225	Smart charging without charging pauses	0.0663652
02:00-03:00	226	Smart charging with charging pauses	0.203118
02:00-03:00	226	Smart charging without charging pauses	0.133963
02:00-03:00	227	Smart charging with charging pauses	0.144478
02:00-03:00	227	Smart charging without charging pauses	0.101621
02:00-03:00	228	Smart charging with charging pauses	0.158832
02:00-03:00	228	Smart charging without charging pauses	0.107404
02:00-03:00	229	Smart charging with charging pauses	0.498354
02:00-03:00	229	Smart charging without charging pauses	0.344068
02:00-03:00	230	Smart charging with charging pauses	0.340118
02:00-03:00	230	Smart charging without charging pauses	0.228689
02:00-03:00	231	Smart charging with charging pauses	0.159062
02:00-03:00	231	Smart charging without charging pauses	0.0947764
02:00-03:00	232	Smart charging with charging pauses	0.231702
02:00-03:00	232	Smart charging without charging pauses	0.154211
02:00-03:00	233	Smart charging with charging pauses	0.123056
02:00-03:00	233	Smart charging without charging pauses	0.0716273
02:00-03:00	234	Smart charging with charging pauses	0.17505
02:00-03:00	234	Smart charging without charging pauses	0.11505
02:00-03:00	235	Smart charging with charging pauses	0.108317
02:00-03:00	235	Smart charging without charging pauses	0.0611739
02:00-03:00	236	Smart charging with charging pauses	0.208391
02:00-03:00	236	Smart charging without charging pauses	0.131248
02:00-03:00	237	Smart charging with charging pauses	0.323615
02:00-03:00	237	Smart charging without charging pauses	0.174342
02:00-03:00	238	Smart charging with charging pauses	0.178708
02:00-03:00	238	Smart charging without charging pauses	0.110137
02:00-03:00	239	Smart charging with charging pauses	0.12086
02:00-03:00	239	Smart charging without charging pauses	0.0645404
02:00-03:00	240	Smart charging with charging pauses	0.139062
02:00-03:00	240	Smart charging without charging pauses	0.0870745
02:00-03:00	241	Smart charging with charging pauses	0.209453
02:00-03:00	241	Smart charging without charging pauses	0.130758
02:00-03:00	242	Smart charging with charging pauses	0.249379
02:00-03:00	242	Smart charging without charging pauses	0.151492
02:00-03:00	243	Smart charging with charging pauses	0.330615
02:00-03:00	243	Smart charging without charging pauses	0.219186
02:00-03:00	244	Smart charging with charging pauses	0.250447
02:00-03:00	244	Smart charging without charging pauses	0.161149
02:00-03:00	245	Smart charging with charging pauses	0.112037
02:00-03:00	245	Smart charging without charging pauses	0.0648944
02:00-03:00	246	Smart charging with charging pauses	0.209522
02:00-03:00	246	Smart charging without charging pauses	0.132379
02:00-03:00	247	Smart charging with charging pauses	0.102689
02:00-03:00	247	Smart charging without charging pauses	0.0612857
02:00-03:00	248	Smart charging with charging pauses	0.190199
02:00-03:00	248	Smart charging without charging pauses	0.113056
02:00-03:00	249	Smart charging with charging pauses	0.253671
02:00-03:00	249	Smart charging without charging pauses	0.167957
02:00-03:00	250	Smart charging with charging pauses	0.364168
02:00-03:00	250	Smart charging without charging pauses	0.235596
02:00-03:00	251	Smart charging with charging pauses	0.534497
02:00-03:00	251	Smart charging without charging pauses	0.34164
02:00-03:00	252	Smart charging with charging pauses	0.0759317
02:00-03:00	252	Smart charging without charging pauses	0.0484162
02:00-03:00	253	Smart charging with charging pauses	0.0908012
02:00-03:00	253	Smart charging without charging pauses	0.0524286
02:00-03:00	254	Smart charging with charging pauses	0.149124
02:00-03:00	254	Smart charging without charging pauses	0.0976956
02:00-03:00	255	Smart charging with charging pauses	0.212776
02:00-03:00	255	Smart charging without charging pauses	0.148491
02:00-03:00	256	Smart charging with charging pauses	0.254168
02:00-03:00	256	Smart charging without charging pauses	0.168453
02:00-03:00	257	Smart charging with charging pauses	0.349075
02:00-03:00	257	Smart charging without charging pauses	0.229075
02:00-03:00	258	Smart charging with charging pauses	0.391547
02:00-03:00	258	Smart charging without charging pauses	0.232975
02:00-03:00	259	Smart charging with charging pauses	0.0515963
02:00-03:00	259	Smart charging without charging pauses	0.0303954
02:00-03:00	260	Smart charging with charging pauses	0.139228
02:00-03:00	260	Smart charging without charging pauses	0.0888572
02:00-03:00	261	Smart charging with charging pauses	0.17205
02:00-03:00	261	Smart charging without charging pauses	0.118999
02:00-03:00	262	Smart charging with charging pauses	0.219056
02:00-03:00	262	Smart charging without charging pauses	0.146199
02:00-03:00	263	Smart charging with charging pauses	0.291208
02:00-03:00	263	Smart charging without charging pauses	0.177845
02:00-03:00	264	Smart charging with charging pauses	0.174901
02:00-03:00	264	Smart charging without charging pauses	0.114413
02:00-03:00	265	Smart charging with charging pauses	0.483394
02:00-03:00	265	Smart charging without charging pauses	0.320537
02:00-03:00	266	Smart charging with charging pauses	0.149907
02:00-03:00	266	Smart charging without charging pauses	0.0877702
02:00-03:00	267	Smart charging with charging pauses	0.130745
02:00-03:00	267	Smart charging without charging pauses	0.0778385
02:00-03:00	268	Smart charging with charging pauses	0.0891925
02:00-03:00	268	Smart charging without charging pauses	0.0549068
02:00-03:00	269	Smart charging with charging pauses	0.173807
02:00-03:00	269	Smart charging without charging pauses	0.113807
02:00-03:00	270	Smart charging with charging pauses	0.184009
02:00-03:00	270	Smart charging without charging pauses	0.120478
02:00-03:00	271	Smart charging with charging pauses	0.242043
02:00-03:00	271	Smart charging without charging pauses	0.147758
02:00-03:00	272	Smart charging with charging pauses	0.354323
[truncated: 15,469 more rows]
